# Supplementary material for: 9-[3-(9H-Carbazol-9-yl)-5-iodo­phen­yl]-9H-carbazole
Source: IUCrdata. 2021 Apr 27;6(Pt 4):x210428. doi: 10.1107/S2414314621004284 (PMC9462332; doi:10.1107/S2414314621004284)
Supplement: Supplementary file 1 [file x-06-x210428-sup1.cif]

##############################################################################
#                                                                            #
# This CIF contains the data for a data article accepted for                 #
# publication in IUCrData. It conforms to the requirements of                #
# Notes for Authors for IUCrData, and has been                               #
# peer reviewed under the auspices of IUCrData.                              #
#                                                                            #
# Full details of the Crystallographic Information File format               #
# are given in the paper "The Crystallographic Information File (CIF):       #
# a New Standard Archive File for Crystallography" by S. R. Hall, F. H.      #
# Allen and I. D. Brown [Acta Cryst. (1991), A47, 655-685].                  #
#                                                                            #
# The current version of the core CIF dictionary is obtainable from          #
# ftp://ftp.iucr.org/pub/cif_core.dic.                                       #
#                                                                            #
# Software is freely available for graphical display of the structure(s)     #
# in this CIF. For information consult the CIF software page                 #
# http://www.iucr.org/resources/cif/software.                                #
#                                                                            #
# This file may be used for bona fide research purposes within the           #
# scientific community so long as proper attribution is given to the data    # 
# article from which it was obtained.                                        #
#                                                                            #
##############################################################################
data_I
_database_code_depnum_ccdc_archive 'CCDC 2079137'
_audit_creation_method     SHELXL-97
_journal_date_recd_electronic     2021-03-12
_journal_date_accepted     2021-04-21
_journal_name_full     'IUCrData'
_journal_year     2021
_journal_volume     6
_journal_issue      4
_journal_page_first     0
_journal_page_last     0
_journal_paper_category     HO
_journal_paper_doi     10.1107/S2414314621004284
_journal_coeditor_code     HB4376
_publ_contact_author_name     'Dan Yan'
_publ_contact_author_address
;
Testing Center, Fuzhou University, Fuzhou 350108, Fujian, PR China
;
_publ_contact_author_email     'yandan@fzu.edu.cn'
_publ_contact_author_fax     ?
_publ_contact_author_phone     ?
_publ_section_title
;
9-[3-(9<i>H</i>-Carbazol-9-yl)-5-iodophenyl]-9<i>H</i>-carbazole
;
_publ_section_title_footnote     .
loop_
    _publ_author_name
    _publ_author_address
    'Dan Yan'
;
Testing Center, Fuzhou University, Fuzhou 350108, Fujian,
People's Republic of China
;
_publ_section_synopsis
;
In the title compound, two independent molecules (<i>A</i> and <i>B</i>) are
present in the asymmetric unit, with different conformations. The dihedral
angle between the mean planes of the carbazole systems for molecule <i>A</i>
is 49.1 (2)\% compared to 84.0 (1)\% for molecule <i>B</i>. In the crystal,
numerous aromatic \p--\p stacking interactions [shortest centroid--centroid
separation = 3.7069(19) \%A] help to establish the three-dimensional
supramolecular network.
;
_chemical_name_systematic
;
9-[3-(9<i>H</i>-Carbazol-9-yl)-5-iodophenyl]-9<i>H</i>-carbazole
;
_chemical_name_common     ?
_chemical_formula_moiety     'C30 H19 I N2'
_chemical_formula_sum     'C30 H19 I N2'
_chemical_formula_iupac     'C30 H19 I N2'
_chemical_formula_weight     534.37
_chemical_melting_point     ?
_space_group_crystal_system     monoclinic
_space_group_name_H-M_alt     'P 21/n'
_space_group_name_Hall     '-P 2yn'
loop_
    _symmetry_equiv_pos_as_xyz
    'x, y, z'
    '-x+1/2, y+1/2, -z+1/2'
    '-x, -y, -z'
    'x-1/2, -y-1/2, z-1/2'
_cell_length_a     9.5057(4)
_cell_length_b     29.3757(17)
_cell_length_c     16.5679(8)
_cell_angle_alpha     90.00
_cell_angle_beta     96.127(2)
_cell_angle_gamma     90.00
_cell_volume     4599.9(4)
_cell_formula_units_Z     8
_cell_measurement_reflns_used     296(2)
_cell_measurement_theta_min     2.3
_cell_measurement_theta_max     25.0
_cell_measurement_temperature     296(2)
_exptl_crystal_description     Block
_exptl_crystal_colour     colourless
_exptl_crystal_size_max     0.25
_exptl_crystal_size_mid     0.23
_exptl_crystal_size_min     0.23
_exptl_crystal_density_diffrn     1.543
_exptl_crystal_density_meas     ?
_exptl_crystal_density_method     'not measured'
_exptl_crystal_F_000     2128
_exptl_absorpt_coefficient_mu     1.413
_exptl_absorpt_correction_type     multi-scan
_exptl_absorpt_process_details
;
(SADABS; Bruker, 1997)
;
_exptl_absorpt_correction_T_min     0.7189
_exptl_absorpt_correction_T_max     0.7370
_exptl_special_details     ?
_diffrn_ambient_temperature     296(2)
_diffrn_radiation_type     MoK\a
_diffrn_radiation_wavelength     0.71073
_diffrn_radiation_source     'fine-focus sealed tube'
_diffrn_radiation_monochromator     graphite
_diffrn_measurement_device_type     'Bruker SMART APEX CCD'
_diffrn_measurement_method     '\w scan'
_diffrn_detector_area_resol_mean     ?
_diffrn_reflns_number     27536
_diffrn_reflns_av_R_equivalents     0.0300
_diffrn_reflns_av_sigmaI/netI     0.0306
_diffrn_reflns_theta_min     2.26
_diffrn_reflns_theta_max     25.04
_diffrn_reflns_theta_full     25.04
_diffrn_measured_fraction_theta_max     0.997
_diffrn_measured_fraction_theta_full     0.997
_diffrn_reflns_limit_h_min     -11
_diffrn_reflns_limit_h_max     11
_diffrn_reflns_limit_k_min     -34
_diffrn_reflns_limit_k_max     34
_diffrn_reflns_limit_l_min     -19
_diffrn_reflns_limit_l_max     19
_diffrn_standards_number     ?
_diffrn_standards_interval_count     ?
_diffrn_standards_interval_time     ?
_diffrn_standards_decay_%     ?
_refine_special_details
;
 Refinement of F^2^ against ALL reflections.  The weighted R-factor wR and
 goodness of fit S are based on F^2^, conventional R-factors R are based
 on F, with F set to zero for negative F^2^. The threshold expression of
 F^2^ > 2sigma(F^2^) is used only for calculating R-factors(gt) etc. and is
 not relevant to the choice of reflections for refinement.  R-factors based
 on F^2^ are statistically about twice as large as those based on F, and R-
 factors based on ALL data will be even larger.
;
_reflns_number_total     8124
_reflns_number_gt     6636
_reflns_threshold_expression     I>2\s(I)
_refine_ls_structure_factor_coef     Fsqd
_refine_ls_matrix_type     full
_refine_ls_R_factor_all     0.0526
_refine_ls_R_factor_gt     0.0386
_refine_ls_wR_factor_gt     0.0823
_refine_ls_wR_factor_ref     0.0879
_refine_ls_goodness_of_fit_ref     1.044
_refine_ls_restrained_S_all     1.044
_refine_ls_number_reflns     8124
_refine_ls_number_parameters     595
_refine_ls_number_restraints     0
_refine_ls_hydrogen_treatment     constr
_refine_ls_weighting_scheme     calc
_refine_ls_weighting_details
         'calc w=1/[\s^2^(Fo^2^)+(0.0331P)^2^+5.8326P] where P=(Fo^2^+2Fc^2^)/3'
_atom_sites_solution_hydrogens     geom
_atom_sites_solution_primary     direct
_atom_sites_solution_secondary     difmap
_refine_ls_shift/su_max     0.003
_refine_ls_shift/su_mean     0.000
_refine_diff_density_max     0.778
_refine_diff_density_min     -0.976
_refine_ls_extinction_method     none
_refine_ls_extinction_coef     ?
loop_
    _atom_type_symbol
    _atom_type_description
    _atom_type_scat_dispersion_real
    _atom_type_scat_dispersion_imag
    _atom_type_scat_source
    'C' 'C' 0.0033 0.0016
                         'International Tables Vol C Tables 4.2.6.8 and 6.1.1.4'
    'H' 'H' 0.0000 0.0000
                         'International Tables Vol C Tables 4.2.6.8 and 6.1.1.4'
    'I' 'I' -0.4742 1.8119
                         'International Tables Vol C Tables 4.2.6.8 and 6.1.1.4'
    'N' 'N' 0.0061 0.0033
                         'International Tables Vol C Tables 4.2.6.8 and 6.1.1.4'
_computing_data_collection
;
SMART (Bruker, 1997)
;
_computing_cell_refinement
;
SAINT (Bruker, 1997)
;
_computing_data_reduction
;
SAINT (Bruker, 1997)
;
_computing_structure_solution
;
SHELXS97 (Sheldrick, 2008)
;
_computing_structure_refinement
;
SHELXL97 (Sheldrick, 2008)
;
_computing_molecular_graphics
;
SHELXTL-PLUS (Sheldrick, 2008)
;
_computing_publication_material
;
SHELXL97 (Sheldrick, 2008)
;
loop_
    _atom_site_type_symbol
    _atom_site_label
    _atom_site_fract_x
    _atom_site_fract_y
    _atom_site_fract_z
    _atom_site_U_iso_or_equiv
    _atom_site_adp_type
    _atom_site_calc_flag
    _atom_site_refinement_flags
    _atom_site_occupancy
    _atom_site_symmetry_multiplicity
    _atom_site_disorder_assembly
    _atom_site_disorder_group
    C C1 0.3030(4) 0.30347(11) 0.9652(2) 0.0357(8) Uani d . 1 1 . .
    C C2 0.2194(4) 0.30625(12) 0.8916(2) 0.0377(8) Uani d . 1 1 . .
    H H2 0.1401 0.2878 0.8809 0.045 Uiso calc R 1 1 . .
    C C3 0.2562(4) 0.33710(12) 0.83435(19) 0.0354(8) Uani d . 1 1 . .
    C C4 0.3751(4) 0.36416(12) 0.8498(2) 0.0364(8) Uani d . 1 1 . .
    H H4 0.4006 0.3842 0.8104 0.044 Uiso calc R 1 1 . .
    C C5 0.4564(3) 0.36128(11) 0.9248(2) 0.0332(8) Uani d . 1 1 . .
    C C6 0.4186(3) 0.33118(11) 0.9835(2) 0.0355(8) Uani d . 1 1 . .
    H H6 0.4706 0.3298 1.0343 0.043 Uiso calc R 1 1 . .
    C C7 0.2157(4) 0.32577(11) 0.6837(2) 0.0353(8) Uani d . 1 1 . .
    C C8 0.3480(4) 0.31137(13) 0.6656(2) 0.0477(9) Uani d . 1 1 . .
    H H8 0.4250 0.3100 0.7051 0.057 Uiso calc R 1 1 . .
    C C9 0.3598(5) 0.29915(14) 0.5863(3) 0.0535(10) Uani d . 1 1 . .
    H H9 0.4471 0.2894 0.5724 0.064 Uiso calc R 1 1 . .
    C C10 0.2464(4) 0.30083(14) 0.5265(2) 0.0517(10) Uani d . 1 1 . .
    H H10 0.2590 0.2924 0.4737 0.062 Uiso calc R 1 1 . .
    C C11 0.1152(4) 0.31491(12) 0.5448(2) 0.0438(9) Uani d . 1 1 . .
    H H11 0.0388 0.3157 0.5047 0.053 Uiso calc R 1 1 . .
    C C12 0.0987(4) 0.32798(11) 0.62428(19) 0.0337(8) Uani d . 1 1 . .
    C C13 -0.0203(4) 0.34428(10) 0.66338(19) 0.0308(7) Uani d . 1 1 . .
    C C14 -0.1601(4) 0.35443(11) 0.6368(2) 0.0369(8) Uani d . 1 1 . .
    H H14 -0.1938 0.3509 0.5823 0.044 Uiso calc R 1 1 . .
    C C15 -0.2492(4) 0.36993(12) 0.6918(2) 0.0413(9) Uani d . 1 1 . .
    H H15 -0.3433 0.3765 0.6744 0.050 Uiso calc R 1 1 . .
    C C16 -0.1982(4) 0.37567(12) 0.7729(2) 0.0439(9) Uani d . 1 1 . .
    H H16 -0.2594 0.3860 0.8091 0.053 Uiso calc R 1 1 . .
    C C17 -0.0594(4) 0.36652(12) 0.8015(2) 0.0417(9) Uani d . 1 1 . .
    H H17 -0.0262 0.3709 0.8558 0.050 Uiso calc R 1 1 . .
    C C18 0.0293(4) 0.35050(11) 0.74595(19) 0.0329(7) Uani d . 1 1 . .
    C C19 0.5865(3) 0.43534(11) 0.92762(19) 0.0328(7) Uani d . 1 1 . .
    C C20 0.4833(4) 0.46598(13) 0.8984(2) 0.0441(9) Uani d . 1 1 . .
    H H20 0.3915 0.4561 0.8825 0.053 Uiso calc R 1 1 . .
    C C21 0.5176(4) 0.51059(14) 0.8933(2) 0.0512(10) Uani d . 1 1 . .
    H H21 0.4480 0.5315 0.8748 0.061 Uiso calc R 1 1 . .
    C C22 0.6547(4) 0.52566(13) 0.9149(2) 0.0504(10) Uani d . 1 1 . .
    H H22 0.6761 0.5563 0.9097 0.060 Uiso calc R 1 1 . .
    C C23 0.7595(4) 0.49572(13) 0.9441(2) 0.0460(9) Uani d . 1 1 . .
    H H23 0.8513 0.5060 0.9586 0.055 Uiso calc R 1 1 . .
    C C24 0.7261(4) 0.45019(12) 0.95148(19) 0.0353(8) Uani d . 1 1 . .
    C C25 0.8049(3) 0.41074(11) 0.98263(19) 0.0341(8) Uani d . 1 1 . .
    C C26 0.9457(4) 0.40398(13) 1.0141(2) 0.0447(9) Uani d . 1 1 . .
    H H26 1.0089 0.4282 1.0185 0.054 Uiso calc R 1 1 . .
    C C27 0.9894(4) 0.36122(14) 1.0382(2) 0.0515(10) Uani d . 1 1 . .
    H H27 1.0825 0.3566 1.0602 0.062 Uiso calc R 1 1 . .
    C C28 0.8964(4) 0.32481(14) 1.0304(2) 0.0509(10) Uani d . 1 1 . .
    H H28 0.9287 0.2960 1.0469 0.061 Uiso calc R 1 1 . .
    C C29 0.7569(4) 0.33008(12) 0.9987(2) 0.0426(9) Uani d . 1 1 . .
    H H29 0.6954 0.3054 0.9928 0.051 Uiso calc R 1 1 . .
    C C30 0.7121(3) 0.37348(11) 0.97597(19) 0.0338(8) Uani d . 1 1 . .
    C C31 0.9320(4) 0.52604(12) 0.7581(2) 0.0379(8) Uani d . 1 1 . .
    C C32 0.8601(4) 0.49528(11) 0.7056(2) 0.0377(8) Uani d . 1 1 . .
    H H32 0.8932 0.4657 0.7011 0.045 Uiso calc R 1 1 . .
    C C33 0.7369(4) 0.50968(11) 0.65984(19) 0.0337(8) Uani d . 1 1 . .
    C C34 0.6863(4) 0.55340(11) 0.6678(2) 0.0343(8) Uani d . 1 1 . .
    H H34 0.6029 0.5625 0.6377 0.041 Uiso calc R 1 1 . .
    C C35 0.7604(4) 0.58358(11) 0.7210(2) 0.0344(8) Uani d . 1 1 . .
    C C36 0.8849(4) 0.57009(12) 0.7663(2) 0.0395(8) Uani d . 1 1 . .
    H H36 0.9354 0.5903 0.8016 0.047 Uiso calc R 1 1 . .
    C C37 0.7209(4) 0.45443(11) 0.54364(19) 0.0338(8) Uani d . 1 1 . .
    C C38 0.8564(4) 0.45616(13) 0.5199(2) 0.0451(9) Uani d . 1 1 . .
    H H38 0.9251 0.4753 0.5457 0.054 Uiso calc R 1 1 . .
    C C39 0.8854(5) 0.42831(15) 0.4566(2) 0.0577(11) Uani d . 1 1 . .
    H H39 0.9750 0.4290 0.4389 0.069 Uiso calc R 1 1 . .
    C C40 0.7834(5) 0.39940(16) 0.4188(3) 0.0638(13) Uani d . 1 1 . .
    H H40 0.8065 0.3807 0.3769 0.077 Uiso calc R 1 1 . .
    C C41 0.6489(4) 0.39783(14) 0.4420(2) 0.0518(10) Uani d . 1 1 . .
    H H41 0.5813 0.3784 0.4161 0.062 Uiso calc R 1 1 . .
    C C42 0.6154(4) 0.42606(11) 0.5053(2) 0.0360(8) Uani d . 1 1 . .
    C C43 0.4876(4) 0.43387(11) 0.5432(2) 0.0361(8) Uani d . 1 1 . .
    C C44 0.3517(4) 0.41591(12) 0.5316(2) 0.0441(9) Uani d . 1 1 . .
    H H44 0.3286 0.3942 0.4915 0.053 Uiso calc R 1 1 . .
    C C45 0.2528(4) 0.43036(15) 0.5793(3) 0.0569(11) Uani d . 1 1 . .
    H H45 0.1617 0.4185 0.5717 0.068 Uiso calc R 1 1 . .
    C C46 0.2868(5) 0.46268(15) 0.6394(3) 0.0600(11) Uani d . 1 1 . .
    H H46 0.2175 0.4721 0.6713 0.072 Uiso calc R 1 1 . .
    C C47 0.4207(4) 0.48124(14) 0.6530(2) 0.0501(10) Uani d . 1 1 . .
    H H47 0.4430 0.5027 0.6936 0.060 Uiso calc R 1 1 . .
    C C48 0.5203(4) 0.46660(11) 0.6036(2) 0.0351(8) Uani d . 1 1 . .
    C C49 0.5797(4) 0.64261(12) 0.7489(2) 0.0372(8) Uani d . 1 1 . .
    C C50 0.4706(4) 0.61640(14) 0.7728(2) 0.0479(9) Uani d . 1 1 . .
    H H50 0.4767 0.5848 0.7741 0.057 Uiso calc R 1 1 . .
    C C51 0.3520(5) 0.63869(16) 0.7946(3) 0.0589(11) Uani d . 1 1 . .
    H H51 0.2773 0.6218 0.8109 0.071 Uiso calc R 1 1 . .
    C C52 0.3425(5) 0.68580(18) 0.7925(3) 0.0673(13) Uani d . 1 1 . .
    H H52 0.2621 0.7000 0.8077 0.081 Uiso calc R 1 1 . .
    C C53 0.4507(5) 0.71163(15) 0.7682(3) 0.0585(12) Uani d . 1 1 . .
    H H53 0.4435 0.7432 0.7668 0.070 Uiso calc R 1 1 . .
    C C54 0.5713(4) 0.69033(12) 0.7456(2) 0.0424(9) Uani d . 1 1 . .
    C C55 0.7041(4) 0.70643(12) 0.7205(2) 0.0439(9) Uani d . 1 1 . .
    C C56 0.7564(6) 0.74945(13) 0.7061(3) 0.0603(12) Uani d . 1 1 . .
    H H56 0.7023 0.7753 0.7128 0.072 Uiso calc R 1 1 . .
    C C57 0.8889(6) 0.75312(16) 0.6819(3) 0.0731(15) Uani d . 1 1 . .
    H H57 0.9240 0.7818 0.6712 0.088 Uiso calc R 1 1 . .
    C C58 0.9727(5) 0.71487(18) 0.6729(3) 0.0677(13) Uani d . 1 1 . .
    H H58 1.0634 0.7185 0.6576 0.081 Uiso calc R 1 1 . .
    C C59 0.9224(5) 0.67159(15) 0.6865(2) 0.0552(10) Uani d . 1 1 . .
    H H59 0.9769 0.6459 0.6796 0.066 Uiso calc R 1 1 . .
    C C60 0.7879(4) 0.66813(12) 0.7107(2) 0.0397(8) Uani d . 1 1 . .
    I I1 0.25530(3) 0.255028(10) 1.050844(18) 0.05953(10) Uani d . 1 1 . .
    I I2 1.11186(3) 0.504351(11) 0.831782(18) 0.06639(11) Uani d . 1 1 . .
    N N1 0.1724(3) 0.33975(10) 0.75786(16) 0.0364(7) Uani d . 1 1 . .
    N N2 0.5786(3) 0.38871(9) 0.94166(17) 0.0349(6) Uani d . 1 1 . .
    N N3 0.6627(3) 0.47903(9) 0.60422(16) 0.0359(7) Uani d . 1 1 . .
    N N4 0.7111(3) 0.62920(9) 0.72709(18) 0.0387(7) Uani d . 1 1 . .
loop_
    _atom_site_aniso_label
    _atom_site_aniso_U_11
    _atom_site_aniso_U_22
    _atom_site_aniso_U_33
    _atom_site_aniso_U_12
    _atom_site_aniso_U_13
    _atom_site_aniso_U_23
    C1 0.0306(19) 0.0364(19) 0.0402(19) 0.0020(15) 0.0044(15) 0.0111(15)
    C2 0.0299(19) 0.041(2) 0.0405(19) -0.0051(16) -0.0025(15) 0.0032(16)
    C3 0.0311(18) 0.041(2) 0.0318(17) 0.0011(16) -0.0065(14) -0.0006(15)
    C4 0.037(2) 0.0379(19) 0.0339(18) -0.0025(16) 0.0014(15) 0.0036(15)
    C5 0.0272(18) 0.0363(19) 0.0351(18) -0.0006(15) -0.0019(14) -0.0021(14)
    C6 0.0283(18) 0.043(2) 0.0337(18) -0.0001(15) -0.0047(14) 0.0050(15)
    C7 0.037(2) 0.0332(18) 0.0357(18) -0.0018(15) 0.0020(15) 0.0002(14)
    C8 0.037(2) 0.050(2) 0.055(2) 0.0056(18) -0.0007(18) 0.0003(18)
    C9 0.049(3) 0.054(2) 0.060(3) 0.011(2) 0.017(2) -0.005(2)
    C10 0.058(3) 0.053(2) 0.045(2) 0.001(2) 0.014(2) -0.0149(19)
    C11 0.048(2) 0.049(2) 0.0335(19) -0.0040(18) -0.0010(17) -0.0045(16)
    C12 0.0361(19) 0.0297(17) 0.0342(18) -0.0021(15) -0.0006(15) -0.0014(14)
    C13 0.0371(19) 0.0250(16) 0.0291(16) -0.0031(14) -0.0014(14) -0.0020(13)
    C14 0.039(2) 0.0333(18) 0.0352(18) 0.0008(16) -0.0092(16) 0.0016(15)
    C15 0.034(2) 0.042(2) 0.047(2) 0.0066(16) -0.0041(17) 0.0064(17)
    C16 0.047(2) 0.045(2) 0.040(2) 0.0063(18) 0.0074(17) -0.0005(17)
    C17 0.046(2) 0.048(2) 0.0313(18) 0.0015(18) 0.0013(16) -0.0034(16)
    C18 0.0337(19) 0.0303(17) 0.0332(18) -0.0029(15) -0.0035(14) 0.0029(14)
    C19 0.0303(18) 0.0366(19) 0.0311(17) -0.0018(15) 0.0016(14) 0.0007(14)
    C20 0.039(2) 0.047(2) 0.044(2) 0.0016(18) -0.0062(16) 0.0031(17)
    C21 0.047(2) 0.049(2) 0.056(2) 0.0006(19) -0.0011(19) 0.0136(19)
    C22 0.057(3) 0.036(2) 0.059(2) -0.0054(19) 0.009(2) 0.0081(18)
    C23 0.041(2) 0.047(2) 0.051(2) -0.0162(18) 0.0053(18) -0.0042(18)
    C24 0.0320(19) 0.041(2) 0.0330(18) -0.0032(16) 0.0047(15) -0.0036(15)
    C25 0.0291(18) 0.0397(19) 0.0331(18) -0.0022(15) 0.0025(14) -0.0091(15)
    C26 0.0311(19) 0.049(2) 0.053(2) -0.0046(17) -0.0019(17) -0.0168(18)
    C27 0.032(2) 0.060(3) 0.059(2) 0.0094(19) -0.0087(18) -0.014(2)
    C28 0.042(2) 0.046(2) 0.064(3) 0.0111(19) -0.0024(19) 0.0010(19)
    C29 0.038(2) 0.039(2) 0.049(2) -0.0008(17) -0.0030(17) 0.0001(17)
    C30 0.0293(18) 0.041(2) 0.0300(17) 0.0010(15) -0.0005(14) -0.0046(14)
    C31 0.0313(19) 0.045(2) 0.0359(18) 0.0098(16) -0.0033(15) -0.0034(16)
    C32 0.041(2) 0.0325(18) 0.0393(19) 0.0104(16) 0.0004(16) -0.0026(15)
    C33 0.0370(19) 0.0305(18) 0.0333(17) 0.0005(15) 0.0025(15) -0.0028(14)
    C34 0.0343(19) 0.0325(18) 0.0353(18) 0.0055(15) -0.0006(15) -0.0012(14)
    C35 0.037(2) 0.0288(17) 0.0372(18) 0.0052(15) 0.0050(15) -0.0027(14)
    C36 0.041(2) 0.038(2) 0.0392(19) 0.0017(17) 0.0008(16) -0.0110(16)
    C37 0.035(2) 0.0308(18) 0.0341(18) 0.0088(15) -0.0027(15) -0.0019(14)
    C38 0.040(2) 0.051(2) 0.043(2) 0.0032(18) 0.0002(17) -0.0061(17)
    C39 0.045(2) 0.079(3) 0.050(2) 0.018(2) 0.008(2) -0.008(2)
    C40 0.060(3) 0.083(3) 0.046(2) 0.027(3) -0.004(2) -0.024(2)
    C41 0.054(3) 0.053(2) 0.044(2) 0.016(2) -0.0134(19) -0.0175(18)
    C42 0.040(2) 0.0324(18) 0.0335(18) 0.0088(16) -0.0053(15) -0.0007(14)
    C43 0.037(2) 0.0295(18) 0.0390(19) 0.0020(15) -0.0068(15) 0.0037(15)
    C44 0.046(2) 0.035(2) 0.048(2) -0.0024(17) -0.0076(18) 0.0064(16)
    C45 0.039(2) 0.061(3) 0.070(3) -0.009(2) 0.003(2) 0.009(2)
    C46 0.047(3) 0.072(3) 0.064(3) 0.002(2) 0.020(2) -0.001(2)
    C47 0.045(2) 0.059(2) 0.048(2) -0.005(2) 0.0119(18) -0.0120(19)
    C48 0.0336(19) 0.0356(19) 0.0351(18) 0.0023(15) -0.0006(15) 0.0025(15)
    C49 0.044(2) 0.0368(19) 0.0302(17) 0.0061(17) 0.0013(15) -0.0052(15)
    C50 0.049(2) 0.046(2) 0.048(2) 0.0064(19) 0.0062(18) 0.0021(18)
    C51 0.050(3) 0.074(3) 0.053(3) 0.007(2) 0.008(2) 0.000(2)
    C52 0.058(3) 0.083(4) 0.061(3) 0.033(3) 0.007(2) -0.006(2)
    C53 0.074(3) 0.045(2) 0.055(3) 0.029(2) 0.000(2) -0.0056(19)
    C54 0.058(2) 0.0323(19) 0.0357(19) 0.0090(18) -0.0021(17) -0.0060(15)
    C55 0.063(3) 0.0319(19) 0.0348(19) -0.0008(18) -0.0060(18) -0.0047(15)
    C56 0.088(4) 0.034(2) 0.055(3) -0.007(2) -0.009(2) -0.0021(18)
    C57 0.105(4) 0.052(3) 0.057(3) -0.036(3) -0.015(3) 0.008(2)
    C58 0.065(3) 0.079(3) 0.058(3) -0.029(3) 0.001(2) 0.005(2)
    C59 0.052(3) 0.057(3) 0.057(3) -0.008(2) 0.008(2) -0.005(2)
    C60 0.051(2) 0.0346(19) 0.0326(18) -0.0030(17) 0.0012(16) -0.0043(15)
    I1 0.04082(16) 0.0682(2) 0.06848(19) -0.00388(13) 0.00070(13) 0.03549(15)
    I2 0.04937(18) 0.0874(2) 0.05720(18) 0.03071(15) -0.01822(13) -0.01873(15)
    N1 0.0299(16) 0.0466(17) 0.0309(15) 0.0000(13) -0.0049(12) -0.0020(13)
    N2 0.0271(15) 0.0352(16) 0.0404(16) -0.0023(12) -0.0052(12) 0.0023(12)
    N3 0.0360(16) 0.0330(15) 0.0376(15) 0.0012(13) -0.0016(13) -0.0087(12)
    N4 0.0417(18) 0.0266(15) 0.0483(17) 0.0016(13) 0.0068(14) -0.0051(13)
_geom_special_details
;
 All esds (except the esd in the dihedral angle between two l.s. planes)
 are estimated using the full covariance matrix.  The cell esds are taken
 into account individually in the estimation of esds in distances, angles
 and torsion angles; correlations between esds in cell parameters are only
 used when they are defined by crystal symmetry.  An approximate (isotropic)
 treatment of cell esds is used for estimating esds involving l.s. planes.
;
loop_
    _geom_bond_atom_site_label_1
    _geom_bond_atom_site_label_2
    _geom_bond_site_symmetry_2
    _geom_bond_distance
    _geom_bond_publ_flag
    C1 C6 . 1.375(5) ?
    C1 C2 . 1.385(5) ?
    C1 I1 . 2.093(3) ?
    C2 C3 . 1.383(5) ?
    C2 H2 . 0.9300 ?
    C3 C4 . 1.383(5) ?
    C3 N1 . 1.425(4) ?
    C4 C5 . 1.393(5) ?
    C4 H4 . 0.9300 ?
    C5 C6 . 1.391(5) ?
    C5 N2 . 1.417(4) ?
    C6 H6 . 0.9300 ?
    C7 C8 . 1.390(5) ?
    C7 N1 . 1.398(4) ?
    C7 C12 . 1.406(5) ?
    C8 C9 . 1.377(5) ?
    C8 H8 . 0.9300 ?
    C9 C10 . 1.384(6) ?
    C9 H9 . 0.9300 ?
    C10 C11 . 1.378(5) ?
    C10 H10 . 0.9300 ?
    C11 C12 . 1.397(5) ?
    C11 H11 . 0.9300 ?
    C12 C13 . 1.444(5) ?
    C13 C14 . 1.387(5) ?
    C13 C18 . 1.411(4) ?
    C14 C15 . 1.386(5) ?
    C14 H14 . 0.9300 ?
    C15 C16 . 1.390(5) ?
    C15 H15 . 0.9300 ?
    C16 C17 . 1.380(5) ?
    C16 H16 . 0.9300 ?
    C17 C18 . 1.394(5) ?
    C17 H17 . 0.9300 ?
    C18 N1 . 1.390(4) ?
    C19 C20 . 1.380(5) ?
    C19 N2 . 1.393(4) ?
    C19 C24 . 1.413(5) ?
    C20 C21 . 1.356(5) ?
    C20 H20 . 0.9300 ?
    C21 C22 . 1.387(6) ?
    C21 H21 . 0.9300 ?
    C22 C23 . 1.377(5) ?
    C22 H22 . 0.9300 ?
    C23 C24 . 1.383(5) ?
    C23 H23 . 0.9300 ?
    C24 C25 . 1.445(5) ?
    C25 C26 . 1.397(5) ?
    C25 C30 . 1.403(5) ?
    C26 C27 . 1.369(5) ?
    C26 H26 . 0.9300 ?
    C27 C28 . 1.385(6) ?
    C27 H27 . 0.9300 ?
    C28 C29 . 1.382(5) ?
    C28 H28 . 0.9300 ?
    C29 C30 . 1.384(5) ?
    C29 H29 . 0.9300 ?
    C30 N2 . 1.407(4) ?
    C31 C36 . 1.381(5) ?
    C31 C32 . 1.383(5) ?
    C31 I2 . 2.091(3) ?
    C32 C33 . 1.391(5) ?
    C32 H32 . 0.9300 ?
    C33 C34 . 1.383(5) ?
    C33 N3 . 1.421(4) ?
    C34 C35 . 1.387(5) ?
    C34 H34 . 0.9300 ?
    C35 C36 . 1.390(5) ?
    C35 N4 . 1.427(4) ?
    C36 H36 . 0.9300 ?
    C37 C38 . 1.387(5) ?
    C37 N3 . 1.398(4) ?
    C37 C42 . 1.403(5) ?
    C38 C39 . 1.382(5) ?
    C38 H38 . 0.9300 ?
    C39 C40 . 1.387(6) ?
    C39 H39 . 0.9300 ?
    C40 C41 . 1.375(6) ?
    C40 H40 . 0.9300 ?
    C41 C42 . 1.401(5) ?
    C41 H41 . 0.9300 ?
    C42 C43 . 1.445(5) ?
    C43 C44 . 1.389(5) ?
    C43 C48 . 1.398(5) ?
    C44 C45 . 1.360(6) ?
    C44 H44 . 0.9300 ?
    C45 C46 . 1.388(6) ?
    C45 H45 . 0.9300 ?
    C46 C47 . 1.380(6) ?
    C46 H46 . 0.9300 ?
    C47 C48 . 1.385(5) ?
    C47 H47 . 0.9300 ?
    C48 N3 . 1.400(4) ?
    C49 C50 . 1.382(5) ?
    C49 N4 . 1.394(4) ?
    C49 C54 . 1.405(5) ?
    C50 C51 . 1.385(6) ?
    C50 H50 . 0.9300 ?
    C51 C52 . 1.387(6) ?
    C51 H51 . 0.9300 ?
    C52 C53 . 1.372(7) ?
    C52 H52 . 0.9300 ?
    C53 C54 . 1.393(6) ?
    C53 H53 . 0.9300 ?
    C54 C55 . 1.449(6) ?
    C55 C56 . 1.388(5) ?
    C55 C60 . 1.398(5) ?
    C56 C57 . 1.365(7) ?
    C56 H56 . 0.9300 ?
    C57 C58 . 1.395(7) ?
    C57 H57 . 0.9300 ?
    C58 C59 . 1.385(6) ?
    C58 H58 . 0.9300 ?
    C59 C60 . 1.385(5) ?
    C59 H59 . 0.9300 ?
    C60 N4 . 1.399(4) ?
loop_
    _geom_angle_atom_site_label_1
    _geom_angle_atom_site_label_2
    _geom_angle_atom_site_label_3
    _geom_angle_site_symmetry_1
    _geom_angle_site_symmetry_3
    _geom_angle
    _geom_angle_publ_flag
    C6 C1 C2 . . 122.0(3) ?
    C6 C1 I1 . . 118.6(2) ?
    C2 C1 I1 . . 119.4(3) ?
    C3 C2 C1 . . 118.6(3) ?
    C3 C2 H2 . . 120.7 ?
    C1 C2 H2 . . 120.7 ?
    C4 C3 C2 . . 120.7(3) ?
    C4 C3 N1 . . 120.1(3) ?
    C2 C3 N1 . . 119.1(3) ?
    C3 C4 C5 . . 119.7(3) ?
    C3 C4 H4 . . 120.2 ?
    C5 C4 H4 . . 120.2 ?
    C6 C5 C4 . . 120.2(3) ?
    C6 C5 N2 . . 119.4(3) ?
    C4 C5 N2 . . 120.4(3) ?
    C1 C6 C5 . . 118.8(3) ?
    C1 C6 H6 . . 120.6 ?
    C5 C6 H6 . . 120.6 ?
    C8 C7 N1 . . 129.6(3) ?
    C8 C7 C12 . . 121.9(3) ?
    N1 C7 C12 . . 108.5(3) ?
    C9 C8 C7 . . 116.9(4) ?
    C9 C8 H8 . . 121.5 ?
    C7 C8 H8 . . 121.5 ?
    C8 C9 C10 . . 122.4(4) ?
    C8 C9 H9 . . 118.8 ?
    C10 C9 H9 . . 118.8 ?
    C11 C10 C9 . . 120.5(4) ?
    C11 C10 H10 . . 119.7 ?
    C9 C10 H10 . . 119.7 ?
    C10 C11 C12 . . 119.0(3) ?
    C10 C11 H11 . . 120.5 ?
    C12 C11 H11 . . 120.5 ?
    C11 C12 C7 . . 119.2(3) ?
    C11 C12 C13 . . 133.4(3) ?
    C7 C12 C13 . . 107.5(3) ?
    C14 C13 C18 . . 119.4(3) ?
    C14 C13 C12 . . 134.3(3) ?
    C18 C13 C12 . . 106.3(3) ?
    C15 C14 C13 . . 119.6(3) ?
    C15 C14 H14 . . 120.2 ?
    C13 C14 H14 . . 120.2 ?
    C14 C15 C16 . . 120.1(3) ?
    C14 C15 H15 . . 120.0 ?
    C16 C15 H15 . . 120.0 ?
    C17 C16 C15 . . 122.1(3) ?
    C17 C16 H16 . . 119.0 ?
    C15 C16 H16 . . 119.0 ?
    C16 C17 C18 . . 117.6(3) ?
    C16 C17 H17 . . 121.2 ?
    C18 C17 H17 . . 121.2 ?
    N1 C18 C17 . . 129.4(3) ?
    N1 C18 C13 . . 109.2(3) ?
    C17 C18 C13 . . 121.3(3) ?
    C20 C19 N2 . . 130.6(3) ?
    C20 C19 C24 . . 120.5(3) ?
    N2 C19 C24 . . 108.8(3) ?
    C21 C20 C19 . . 119.0(4) ?
    C21 C20 H20 . . 120.5 ?
    C19 C20 H20 . . 120.5 ?
    C20 C21 C22 . . 121.2(4) ?
    C20 C21 H21 . . 119.4 ?
    C22 C21 H21 . . 119.4 ?
    C23 C22 C21 . . 120.8(4) ?
    C23 C22 H22 . . 119.6 ?
    C21 C22 H22 . . 119.6 ?
    C22 C23 C24 . . 119.0(4) ?
    C22 C23 H23 . . 120.5 ?
    C24 C23 H23 . . 120.5 ?
    C23 C24 C19 . . 119.4(3) ?
    C23 C24 C25 . . 133.8(3) ?
    C19 C24 C25 . . 106.7(3) ?
    C26 C25 C30 . . 119.2(3) ?
    C26 C25 C24 . . 133.3(3) ?
    C30 C25 C24 . . 107.4(3) ?
    C27 C26 C25 . . 119.2(3) ?
    C27 C26 H26 . . 120.4 ?
    C25 C26 H26 . . 120.4 ?
    C26 C27 C28 . . 120.7(4) ?
    C26 C27 H27 . . 119.6 ?
    C28 C27 H27 . . 119.6 ?
    C29 C28 C27 . . 121.7(4) ?
    C29 C28 H28 . . 119.1 ?
    C27 C28 H28 . . 119.1 ?
    C28 C29 C30 . . 117.5(3) ?
    C28 C29 H29 . . 121.3 ?
    C30 C29 H29 . . 121.3 ?
    C29 C30 C25 . . 121.7(3) ?
    C29 C30 N2 . . 129.8(3) ?
    C25 C30 N2 . . 108.4(3) ?
    C36 C31 C32 . . 122.0(3) ?
    C36 C31 I2 . . 118.8(3) ?
    C32 C31 I2 . . 119.1(2) ?
    C31 C32 C33 . . 118.3(3) ?
    C31 C32 H32 . . 120.8 ?
    C33 C32 H32 . . 120.8 ?
    C34 C33 C32 . . 120.8(3) ?
    C34 C33 N3 . . 119.8(3) ?
    C32 C33 N3 . . 119.5(3) ?
    C33 C34 C35 . . 119.7(3) ?
    C33 C34 H34 . . 120.1 ?
    C35 C34 H34 . . 120.1 ?
    C34 C35 C36 . . 120.4(3) ?
    C34 C35 N4 . . 119.8(3) ?
    C36 C35 N4 . . 119.8(3) ?
    C31 C36 C35 . . 118.7(3) ?
    C31 C36 H36 . . 120.7 ?
    C35 C36 H36 . . 120.7 ?
    C38 C37 N3 . . 129.4(3) ?
    C38 C37 C42 . . 122.3(3) ?
    N3 C37 C42 . . 108.3(3) ?
    C39 C38 C37 . . 117.4(4) ?
    C39 C38 H38 . . 121.3 ?
    C37 C38 H38 . . 121.3 ?
    C38 C39 C40 . . 121.3(4) ?
    C38 C39 H39 . . 119.4 ?
    C40 C39 H39 . . 119.4 ?
    C41 C40 C39 . . 121.4(4) ?
    C41 C40 H40 . . 119.3 ?
    C39 C40 H40 . . 119.3 ?
    C40 C41 C42 . . 118.8(4) ?
    C40 C41 H41 . . 120.6 ?
    C42 C41 H41 . . 120.6 ?
    C41 C42 C37 . . 118.8(3) ?
    C41 C42 C43 . . 133.5(3) ?
    C37 C42 C43 . . 107.6(3) ?
    C44 C43 C48 . . 119.6(3) ?
    C44 C43 C42 . . 133.8(3) ?
    C48 C43 C42 . . 106.6(3) ?
    C45 C44 C43 . . 119.4(4) ?
    C45 C44 H44 . . 120.3 ?
    C43 C44 H44 . . 120.3 ?
    C44 C45 C46 . . 120.5(4) ?
    C44 C45 H45 . . 119.7 ?
    C46 C45 H45 . . 119.7 ?
    C47 C46 C45 . . 121.8(4) ?
    C47 C46 H46 . . 119.1 ?
    C45 C46 H46 . . 119.1 ?
    C46 C47 C48 . . 117.2(4) ?
    C46 C47 H47 . . 121.4 ?
    C48 C47 H47 . . 121.4 ?
    C47 C48 C43 . . 121.4(3) ?
    C47 C48 N3 . . 129.5(3) ?
    C43 C48 N3 . . 109.0(3) ?
    C50 C49 N4 . . 129.6(3) ?
    C50 C49 C54 . . 121.7(3) ?
    N4 C49 C54 . . 108.7(3) ?
    C49 C50 C51 . . 117.9(4) ?
    C49 C50 H50 . . 121.1 ?
    C51 C50 H50 . . 121.1 ?
    C50 C51 C52 . . 121.2(4) ?
    C50 C51 H51 . . 119.4 ?
    C52 C51 H51 . . 119.4 ?
    C53 C52 C51 . . 120.7(4) ?
    C53 C52 H52 . . 119.7 ?
    C51 C52 H52 . . 119.7 ?
    C52 C53 C54 . . 119.7(4) ?
    C52 C53 H53 . . 120.2 ?
    C54 C53 H53 . . 120.2 ?
    C53 C54 C49 . . 118.8(4) ?
    C53 C54 C55 . . 134.2(4) ?
    C49 C54 C55 . . 106.8(3) ?
    C56 C55 C60 . . 119.6(4) ?
    C56 C55 C54 . . 133.3(4) ?
    C60 C55 C54 . . 107.1(3) ?
    C57 C56 C55 . . 118.7(4) ?
    C57 C56 H56 . . 120.6 ?
    C55 C56 H56 . . 120.6 ?
    C56 C57 C58 . . 121.5(4) ?
    C56 C57 H57 . . 119.2 ?
    C58 C57 H57 . . 119.2 ?
    C59 C58 C57 . . 120.7(5) ?
    C59 C58 H58 . . 119.6 ?
    C57 C58 H58 . . 119.6 ?
    C60 C59 C58 . . 117.4(4) ?
    C60 C59 H59 . . 121.3 ?
    C58 C59 H59 . . 121.3 ?
    C59 C60 C55 . . 122.0(4) ?
    C59 C60 N4 . . 129.3(3) ?
    C55 C60 N4 . . 108.7(3) ?
    C18 N1 C7 . . 108.5(3) ?
    C18 N1 C3 . . 125.8(3) ?
    C7 N1 C3 . . 125.2(3) ?
    C19 N2 C30 . . 108.5(3) ?
    C19 N2 C5 . . 125.7(3) ?
    C30 N2 C5 . . 125.7(3) ?
    C37 N3 C48 . . 108.4(3) ?
    C37 N3 C33 . . 125.9(3) ?
    C48 N3 C33 . . 125.7(3) ?
    C49 N4 C60 . . 108.7(3) ?
    C49 N4 C35 . . 126.5(3) ?
    C60 N4 C35 . . 124.9(3) ?
loop_
    _geom_torsion_atom_site_label_1
    _geom_torsion_atom_site_label_2
    _geom_torsion_atom_site_label_3
    _geom_torsion_atom_site_label_4
    _geom_torsion_site_symmetry_1
    _geom_torsion_site_symmetry_2
    _geom_torsion_site_symmetry_3
    _geom_torsion_site_symmetry_4
    _geom_torsion
    _geom_torsion_publ_flag
    C6 C1 C2 C3 . . . . 1.7(5) ?
    I1 C1 C2 C3 . . . . -177.2(3) ?
    C1 C2 C3 C4 . . . . 0.9(5) ?
    C1 C2 C3 N1 . . . . 178.9(3) ?
    C2 C3 C4 C5 . . . . -1.9(5) ?
    N1 C3 C4 C5 . . . . -179.9(3) ?
    C3 C4 C5 C6 . . . . 0.3(5) ?
    C3 C4 C5 N2 . . . . 179.9(3) ?
    C2 C1 C6 C5 . . . . -3.2(5) ?
    I1 C1 C6 C5 . . . . 175.7(3) ?
    C4 C5 C6 C1 . . . . 2.2(5) ?
    N2 C5 C6 C1 . . . . -177.4(3) ?
    N1 C7 C8 C9 . . . . 179.5(4) ?
    C12 C7 C8 C9 . . . . -0.1(5) ?
    C7 C8 C9 C10 . . . . -0.1(6) ?
    C8 C9 C10 C11 . . . . -0.3(7) ?
    C9 C10 C11 C12 . . . . 0.8(6) ?
    C10 C11 C12 C7 . . . . -1.0(5) ?
    C10 C11 C12 C13 . . . . 179.7(4) ?
    C8 C7 C12 C11 . . . . 0.7(5) ?
    N1 C7 C12 C11 . . . . -179.1(3) ?
    C8 C7 C12 C13 . . . . -179.8(3) ?
    N1 C7 C12 C13 . . . . 0.5(4) ?
    C11 C12 C13 C14 . . . . -2.6(7) ?
    C7 C12 C13 C14 . . . . 178.0(4) ?
    C11 C12 C13 C18 . . . . 178.4(4) ?
    C7 C12 C13 C18 . . . . -1.1(4) ?
    C18 C13 C14 C15 . . . . -0.9(5) ?
    C12 C13 C14 C15 . . . . -179.9(3) ?
    C13 C14 C15 C16 . . . . 0.7(5) ?
    C14 C15 C16 C17 . . . . 0.2(6) ?
    C15 C16 C17 C18 . . . . -0.8(6) ?
    C16 C17 C18 N1 . . . . 178.4(3) ?
    C16 C17 C18 C13 . . . . 0.6(5) ?
    C14 C13 C18 N1 . . . . -178.0(3) ?
    C12 C13 C18 N1 . . . . 1.3(4) ?
    C14 C13 C18 C17 . . . . 0.2(5) ?
    C12 C13 C18 C17 . . . . 179.5(3) ?
    N2 C19 C20 C21 . . . . 177.4(4) ?
    C24 C19 C20 C21 . . . . -0.3(5) ?
    C19 C20 C21 C22 . . . . 1.5(6) ?
    C20 C21 C22 C23 . . . . -1.4(6) ?
    C21 C22 C23 C24 . . . . 0.0(6) ?
    C22 C23 C24 C19 . . . . 1.2(5) ?
    C22 C23 C24 C25 . . . . -176.4(4) ?
    C20 C19 C24 C23 . . . . -1.1(5) ?
    N2 C19 C24 C23 . . . . -179.2(3) ?
    C20 C19 C24 C25 . . . . 177.1(3) ?
    N2 C19 C24 C25 . . . . -1.0(4) ?
    C23 C24 C25 C26 . . . . -2.8(7) ?
    C19 C24 C25 C26 . . . . 179.4(4) ?
    C23 C24 C25 C30 . . . . 178.4(4) ?
    C19 C24 C25 C30 . . . . 0.6(4) ?
    C30 C25 C26 C27 . . . . -0.6(5) ?
    C24 C25 C26 C27 . . . . -179.2(4) ?
    C25 C26 C27 C28 . . . . 1.2(6) ?
    C26 C27 C28 C29 . . . . -0.5(6) ?
    C27 C28 C29 C30 . . . . -1.0(6) ?
    C28 C29 C30 C25 . . . . 1.6(5) ?
    C28 C29 C30 N2 . . . . 179.2(3) ?
    C26 C25 C30 C29 . . . . -0.9(5) ?
    C24 C25 C30 C29 . . . . 178.1(3) ?
    C26 C25 C30 N2 . . . . -179.0(3) ?
    C24 C25 C30 N2 . . . . 0.0(4) ?
    C36 C31 C32 C33 . . . . 0.3(5) ?
    I2 C31 C32 C33 . . . . 177.0(3) ?
    C31 C32 C33 C34 . . . . -1.3(5) ?
    C31 C32 C33 N3 . . . . 178.7(3) ?
    C32 C33 C34 C35 . . . . 1.2(5) ?
    N3 C33 C34 C35 . . . . -178.7(3) ?
    C33 C34 C35 C36 . . . . -0.2(5) ?
    C33 C34 C35 N4 . . . . 177.7(3) ?
    C32 C31 C36 C35 . . . . 0.7(6) ?
    I2 C31 C36 C35 . . . . -176.1(3) ?
    C34 C35 C36 C31 . . . . -0.7(5) ?
    N4 C35 C36 C31 . . . . -178.7(3) ?
    N3 C37 C38 C39 . . . . -178.9(3) ?
    C42 C37 C38 C39 . . . . -0.5(5) ?
    C37 C38 C39 C40 . . . . -0.7(6) ?
    C38 C39 C40 C41 . . . . 1.1(7) ?
    C39 C40 C41 C42 . . . . -0.2(6) ?
    C40 C41 C42 C37 . . . . -0.9(5) ?
    C40 C41 C42 C43 . . . . 178.4(4) ?
    C38 C37 C42 C41 . . . . 1.3(5) ?
    N3 C37 C42 C41 . . . . -180.0(3) ?
    C38 C37 C42 C43 . . . . -178.2(3) ?
    N3 C37 C42 C43 . . . . 0.6(4) ?
    C41 C42 C43 C44 . . . . 1.0(7) ?
    C37 C42 C43 C44 . . . . -179.7(4) ?
    C41 C42 C43 C48 . . . . -179.6(4) ?
    C37 C42 C43 C48 . . . . -0.3(4) ?
    C48 C43 C44 C45 . . . . -0.3(5) ?
    C42 C43 C44 C45 . . . . 179.1(4) ?
    C43 C44 C45 C46 . . . . -0.1(6) ?
    C44 C45 C46 C47 . . . . 0.0(7) ?
    C45 C46 C47 C48 . . . . 0.6(6) ?
    C46 C47 C48 C43 . . . . -1.0(6) ?
    C46 C47 C48 N3 . . . . -179.2(4) ?
    C44 C43 C48 C47 . . . . 0.8(5) ?
    C42 C43 C48 C47 . . . . -178.7(3) ?
    C44 C43 C48 N3 . . . . 179.4(3) ?
    C42 C43 C48 N3 . . . . -0.1(4) ?
    N4 C49 C50 C51 . . . . 177.4(4) ?
    C54 C49 C50 C51 . . . . -0.8(5) ?
    C49 C50 C51 C52 . . . . 0.1(6) ?
    C50 C51 C52 C53 . . . . 0.4(7) ?
    C51 C52 C53 C54 . . . . -0.1(7) ?
    C52 C53 C54 C49 . . . . -0.6(6) ?
    C52 C53 C54 C55 . . . . -177.2(4) ?
    C50 C49 C54 C53 . . . . 1.0(5) ?
    N4 C49 C54 C53 . . . . -177.5(3) ?
    C50 C49 C54 C55 . . . . 178.6(3) ?
    N4 C49 C54 C55 . . . . 0.0(4) ?
    C53 C54 C55 C56 . . . . -3.7(7) ?
    C49 C54 C55 C56 . . . . 179.3(4) ?
    C53 C54 C55 C60 . . . . 176.2(4) ?
    C49 C54 C55 C60 . . . . -0.7(4) ?
    C60 C55 C56 C57 . . . . 0.5(6) ?
    C54 C55 C56 C57 . . . . -179.5(4) ?
    C55 C56 C57 C58 . . . . -1.1(7) ?
    C56 C57 C58 C59 . . . . 1.5(7) ?
    C57 C58 C59 C60 . . . . -1.2(6) ?
    C58 C59 C60 C55 . . . . 0.6(6) ?
    C58 C59 C60 N4 . . . . 178.9(4) ?
    C56 C55 C60 C59 . . . . -0.3(5) ?
    C54 C55 C60 C59 . . . . 179.7(3) ?
    C56 C55 C60 N4 . . . . -178.9(3) ?
    C54 C55 C60 N4 . . . . 1.2(4) ?
    C17 C18 N1 C7 . . . . -179.0(3) ?
    C13 C18 N1 C7 . . . . -1.0(4) ?
    C17 C18 N1 C3 . . . . 9.2(6) ?
    C13 C18 N1 C3 . . . . -172.8(3) ?
    C8 C7 N1 C18 . . . . -179.4(4) ?
    C12 C7 N1 C18 . . . . 0.3(4) ?
    C8 C7 N1 C3 . . . . -7.5(6) ?
    C12 C7 N1 C3 . . . . 172.2(3) ?
    C4 C3 N1 C18 . . . . -121.8(4) ?
    C2 C3 N1 C18 . . . . 60.1(5) ?
    C4 C3 N1 C7 . . . . 67.7(5) ?
    C2 C3 N1 C7 . . . . -110.4(4) ?
    C20 C19 N2 C30 . . . . -176.8(4) ?
    C24 C19 N2 C30 . . . . 1.1(4) ?
    C20 C19 N2 C5 . . . . 2.8(6) ?
    C24 C19 N2 C5 . . . . -179.3(3) ?
    C29 C30 N2 C19 . . . . -178.5(4) ?
    C25 C30 N2 C19 . . . . -0.7(4) ?
    C29 C30 N2 C5 . . . . 1.9(6) ?
    C25 C30 N2 C5 . . . . 179.7(3) ?
    C6 C5 N2 C19 . . . . -132.6(3) ?
    C4 C5 N2 C19 . . . . 47.8(5) ?
    C6 C5 N2 C30 . . . . 47.0(5) ?
    C4 C5 N2 C30 . . . . -132.6(3) ?
    C38 C37 N3 C48 . . . . 178.0(3) ?
    C42 C37 N3 C48 . . . . -0.6(4) ?
    C38 C37 N3 C33 . . . . -5.0(6) ?
    C42 C37 N3 C33 . . . . 176.4(3) ?
    C47 C48 N3 C37 . . . . 178.9(4) ?
    C43 C48 N3 C37 . . . . 0.5(4) ?
    C47 C48 N3 C33 . . . . 1.8(6) ?
    C43 C48 N3 C33 . . . . -176.5(3) ?
    C34 C33 N3 C37 . . . . 127.3(4) ?
    C32 C33 N3 C37 . . . . -52.6(5) ?
    C34 C33 N3 C48 . . . . -56.2(5) ?
    C32 C33 N3 C48 . . . . 123.9(4) ?
    C50 C49 N4 C60 . . . . -177.7(4) ?
    C54 C49 N4 C60 . . . . 0.7(4) ?
    C50 C49 N4 C35 . . . . 3.2(6) ?
    C54 C49 N4 C35 . . . . -178.4(3) ?
    C59 C60 N4 C49 . . . . -179.6(4) ?
    C55 C60 N4 C49 . . . . -1.2(4) ?
    C59 C60 N4 C35 . . . . -0.4(6) ?
    C55 C60 N4 C35 . . . . 178.0(3) ?
    C34 C35 N4 C49 . . . . 59.1(5) ?
    C36 C35 N4 C49 . . . . -123.0(4) ?
    C34 C35 N4 C60 . . . . -119.9(4) ?
    C36 C35 N4 C60 . . . . 58.0(5) ?
