# Supplementary material for: 9-[3-(9H-Carbazol-9-yl)-5-iodo­phen­yl]-9H-carbazole
Source: IUCrdata. 2021 Apr 27;6(Pt 4):x210428. doi: 10.1107/S2414314621004284 (PMC9462332; doi:10.1107/S2414314621004284)
Supplement: Supplementary file 2 [file x-06-x210428-Isup2.hkl]

#
# h,k,l, Fc-squared, Fo-squared, sigma(Fo-squared) and status flag
#
data_I
_shelx_title ' gzy18_0m_a.res in P2(1)/n'
_shelx_refln_list_code          4
_shelx_F_calc_maximum      393.47
_exptl_crystal_F_000      2128.00
_reflns_d_resolution_high  0.8395
 
loop_
 _symmetry_equiv_pos_as_xyz
 'x, y, z'
 '-x+1/2, y+1/2, -z+1/2'
 '-x, -y, -z'
 'x-1/2, -y-1/2, z-1/2'
 
_cell_length_a     9.5057
_cell_length_b    29.3757
_cell_length_c    16.5679
_cell_angle_alpha  90.000
_cell_angle_beta   96.127
_cell_angle_gamma  90.000
 
_shelx_F_squared_multiplier     1.000
 
loop_
 _refln_index_h
 _refln_index_k
 _refln_index_l
 _refln_F_squared_calc
 _refln_F_squared_meas
 _refln_F_squared_sigma
 _refln_observed_status
   2   0   0    83749.76    76775.36   1045.39 o
   4   0   0     5479.38     5869.33    104.22 o
   6   0   0    34605.80    34000.05    597.37 o
   8   0   0    18114.83    17920.58    362.33 o
  10   0   0      462.31      557.27     98.76 o
   1   1   0     1942.00     1603.57    130.94 o
   2   1   0      942.11     1082.67     16.60 o
   3   1   0     4367.45     4535.59     48.98 o
   4   1   0     1052.22     1130.26     30.70 o
   5   1   0    19072.73    19388.14    250.72 o
   6   1   0      620.30      616.99     39.78 o
   7   1   0      238.99      302.47     40.05 o
   8   1   0       75.57       69.04     35.52 o
   9   1   0     1875.21     1908.30    106.52 o
  10   1   0       92.93       66.12     59.25 o
  11   1   0        0.83       18.03     65.29 o
   1   2   0     2123.14     2227.54     27.40 o
   2   2   0    48086.16    45462.55    370.23 o
   3   2   0      481.94      504.92     15.86 o
   4   2   0    67640.09    64639.82    672.36 o
   5   2   0      670.04      734.49     34.83 o
   6   2   0     5019.86     5268.40     96.25 o
   7   2   0      194.14      218.52     35.70 o
   8   2   0       16.53       60.88     36.62 o
   9   2   0       13.66      -33.50     40.47 o
  10   2   0     4010.87     3790.48    144.49 o
  11   2   0        7.52       19.96     65.60 o
   1   3   0     2860.88     2950.91     41.39 o
   2   3   0     2668.38     3023.85     34.65 o
   3   3   0    17330.44    18797.33    173.71 o
   4   3   0        1.13       67.07     13.25 o
   5   3   0    33419.96    36116.83    439.32 o
   6   3   0       50.47       68.22     25.78 o
   7   3   0      295.27      389.67     45.62 o
   8   3   0     1076.27     1071.26     64.69 o
   9   3   0      542.80      563.30     56.69 o
  10   3   0       16.95       32.72     56.20 o
  11   3   0       59.25       33.00     64.34 o
   1   4   0    49790.81    47874.06    631.44 o
   2   4   0    23042.17    22244.04    198.52 o
   3   4   0      871.64     1095.49     23.42 o
   4   4   0       37.54       22.92     16.68 o
   5   4   0      310.05      359.46     30.31 o
   6   4   0    17450.07    17094.13    265.38 o
   7   4   0      550.32      594.57    126.90 o
   8   4   0    15390.20    15432.75    261.98 o
   9   4   0       27.43       33.14     38.83 o
  10   4   0      324.01      390.58     59.84 o
  11   4   0       44.20       12.46     66.31 o
   1   5   0    15929.75    16127.58    223.95 o
   2   5   0      355.56      405.05     11.80 o
   3   5   0     5698.31     6313.41     67.37 o
   4   5   0     7968.72     9096.38    112.99 o
   5   5   0    21417.75    23535.48    418.61 o
   6   5   0       11.74       44.01     23.58 o
   7   5   0      209.85      283.68     42.03 o
   8   5   0        5.19       86.63     48.12 o
   9   5   0     3602.38     3344.84    106.51 o
  10   5   0      317.63      362.61     59.37 o
  11   5   0        1.07       28.76     64.27 o
   0   6   0    50000.89    48098.27    547.32 o
   1   6   0    34188.73    33625.55    388.24 o
   2   6   0    35053.66    34241.83    323.81 o
   3   6   0     5022.87     5763.54     63.95 o
   4   6   0    51085.64    49484.62    669.36 o
   5   6   0     5011.77     5342.25     87.19 o
   6   6   0     2224.55     2217.63     65.98 o
   7   6   0       76.61       25.86     35.19 o
   8   6   0      315.59      348.65     44.82 o
   9   6   0       37.46       60.33     42.53 o
  10   6   0     3116.46     3344.47    114.74 o
  11   6   0      156.98      196.04     71.64 o
   1   7   0    30180.74    30702.16    424.33 o
   2   7   0     2046.31     2382.07     29.92 o
   3   7   0     7168.33     7952.00     95.00 o
   4   7   0     2309.15     2588.43     48.75 o
   5   7   0     4349.83     3909.33     70.20 o
   6   7   0     4963.28     5310.56    128.76 o
   7   7   0      505.43      601.01     54.56 o
   8   7   0     1076.56     1033.86     61.31 o
   9   7   0     1329.27     1242.28     76.51 o
  10   7   0       20.39       28.36     49.23 o
  11   7   0      144.81       97.35    121.33 o
   0   8   0    62254.43    55265.02    728.10 o
   1   8   0      724.71      709.46     21.82 o
   2   8   0     5736.47     5153.23     85.54 o
   3   8   0     9530.34    10308.15    169.95 o
   4   8   0     2557.35     2589.51     61.57 o
   5   8   0     1303.90     1452.96     40.74 o
   6   8   0    12492.03    12296.70    201.32 o
   7   8   0     1438.96     1460.12     98.76 o
   8   8   0     7538.90     7536.60    159.73 o
   9   8   0     3029.83     3045.76    100.68 o
  10   8   0      709.40      731.38     67.47 o
   1   9   0     1539.56     1457.14     30.81 o
   2   9   0     4460.56     4429.61     66.93 o
   3   9   0     1260.34     1175.88     35.26 o
   4   9   0        4.63       40.35     15.17 o
   5   9   0     5496.33     5542.59    143.96 o
   6   9   0      140.93      211.63     28.87 o
   7   9   0       14.81       33.59     57.84 o
   8   9   0      481.22      545.08     50.41 o
   9   9   0     1333.88     1373.70     77.59 o
  10   9   0     1367.21     1361.45     84.05 o
   0  10   0      238.49      242.34     15.36 o
   1  10   0     8291.19     9369.37     95.32 o
   2  10   0    13069.42    12322.99    157.16 o
   3  10   0     1325.95     1421.99     32.30 o
   4  10   0    47960.21    47565.90    555.79 o
   5  10   0     1952.46     1867.37     45.52 o
   6  10   0      889.45      866.26     38.05 o
   7  10   0       80.44       45.99     32.87 o
   8  10   0      540.80      566.69     63.74 o
   9  10   0       74.83       99.53     85.35 o
  10  10   0     2355.23     2361.86    101.87 o
   1  11   0    17096.22    17939.80    186.01 o
   2  11   0     5282.75     5774.82     89.39 o
   3  11   0    10291.30    11397.22    174.53 o
   4  11   0     1086.11     1314.47     29.97 o
   5  11   0     3185.80     3105.12     57.81 o
   6  11   0     2087.65     2188.49     53.80 o
   7  11   0     1655.70     1435.70     89.59 o
   8  11   0        1.40       -4.03     33.32 o
   9  11   0     5202.61     4978.24    127.80 o
  10  11   0       45.59       55.12     54.84 o
   0  12   0    55186.81    49594.98    659.94 o
   1  12   0     2561.72     2674.29     32.97 o
   2  12   0    11021.97    11339.57    169.56 o
   3  12   0      640.33      586.60     32.08 o
   4  12   0      463.53      679.76     43.08 o
   5  12   0       14.10        0.74     14.04 o
   6  12   0    18548.01    18027.93    234.19 o
   7  12   0      335.71      391.88     39.45 o
   8  12   0     9505.57     9153.75    173.47 o
   9  12   0     1427.20     1519.83    101.55 o
  10  12   0       66.70       14.91     48.04 o
   1  13   0    27520.87    28578.08    371.71 o
   2  13   0        7.50       37.05     16.67 o
   3  13   0     5433.85     6107.95    134.84 o
   4  13   0        2.24       31.67     10.36 o
   5  13   0      769.12      557.99     25.22 o
   6  13   0      310.18      382.97     28.24 o
   7  13   0       65.04       68.69     29.74 o
   8  13   0      195.74      204.46     38.06 o
   9  13   0      784.68      845.31     66.21 o
  10  13   0     1296.81     1501.72    100.85 o
   0  14   0       20.76       69.80     14.54 o
   1  14   0     1082.23     1021.22     20.33 o
   2  14   0    21712.18    21221.62    301.01 o
   3  14   0     3379.23     3456.93     92.79 o
   4  14   0    19060.16    18680.04    478.26 o
   5  14   0     9603.57     9629.84    129.98 o
   6  14   0     1608.97     1586.81     43.02 o
   7  14   0      672.42      628.34     38.61 o
   8  14   0       35.20      128.60     59.20 o
   9  14   0        0.15      -43.40     46.63 o
  10  14   0     1615.19     1833.30    132.13 o
   1  15   0      898.97      732.65     21.10 o
   2  15   0     3839.16     4132.10     99.96 o
   3  15   0        9.50       36.31     25.75 o
   4  15   0       35.56       -4.08     27.88 o
   5  15   0     4173.04     4222.36     64.07 o
   6  15   0      927.29      953.27     44.19 o
   7  15   0      814.45      823.99     47.61 o
   8  15   0        2.90       88.05     53.01 o
   9  15   0     1081.40     1040.95     78.37 o
  10  15   0      342.44      383.77     90.24 o
   0  16   0    48887.22    47902.13    643.64 o
   1  16   0      902.91      737.41     19.99 o
   2  16   0    13145.27    13467.64    297.61 o
   3  16   0       93.86       57.74     27.31 o
   4  16   0        6.54       38.47     29.73 o
   5  16   0      631.11      729.44     62.47 o
   6  16   0    13151.33    12760.54    169.70 o
   7  16   0      863.78      891.33     46.33 o
   8  16   0     5918.45     5869.09    127.37 o
   9  16   0      279.42      319.73     46.45 o
  10  16   0       73.83      181.99    115.69 o
   1  17   0     3085.12     3127.84     47.42 o
   2  17   0     4341.25     4211.53    198.22 o
   3  17   0     4032.15     3981.32    106.65 o
   4  17   0       91.14       41.53     49.38 o
   5  17   0     5796.61     5804.16    397.14 o
   6  17   0       68.42        5.94     43.38 o
   7  17   0      107.08      101.04     32.13 o
   8  17   0        0.35       70.16     56.43 o
   9  17   0      949.59      886.40     97.41 o
   0  18   0     3720.38     3727.56     72.55 o
   1  18   0      467.08      492.05     23.59 o
   2  18   0     6335.85     5946.15    133.95 o
   3  18   0     2496.60     2481.25     82.76 o
   4  18   0     7811.84     7544.22    173.89 o
   5  18   0     5452.61     5285.27    144.82 o
   6  18   0       40.22       51.61     63.49 o
   7  18   0       98.52      127.86     53.84 o
   8  18   0      160.94      225.05     65.20 o
   9  18   0       14.09       33.14     70.07 o
   1  19   0     4607.59     4719.29     93.44 o
   2  19   0      495.64      576.61     39.58 o
   3  19   0     1276.52     1126.83     61.47 o
   4  19   0        1.45        2.62     67.72 o
   5  19   0      836.46      876.27     71.08 o
   6  19   0     1528.27     1416.05     94.71 o
   7  19   0      625.85      457.10     97.35 o
   8  19   0       44.70       27.69     71.25 o
   9  19   0      239.38       90.80     73.32 o
   0  20   0     9675.32     9663.50    152.93 o
   1  20   0     3907.04     3598.23     55.06 o
   2  20   0     3520.31     3780.49     92.45 o
   3  20   0       64.16       95.87     38.09 o
   4  20   0      501.61      522.84     52.17 o
   5  20   0      147.96      112.34     43.03 o
   6  20   0     1832.40     1516.47    134.03 o
   7  20   0     1873.83     1787.05    123.45 o
   8  20   0     1255.68     1535.41    181.29 o
   9  20   0      856.26      936.45    156.60 o
   1  21   0     2027.03     2077.80     40.45 o
   2  21   0      340.94      406.54     35.18 o
   3  21   0       32.23       57.28     33.52 o
   4  21   0      507.58      545.19     54.56 o
   5  21   0      992.95     1071.57     77.89 o
   6  21   0       54.76       66.53     53.36 o
   7  21   0       98.13       79.42     60.63 o
   8  21   0       77.49      147.85     70.07 o
   0  22   0      243.89      304.97     29.90 o
   1  22   0      114.70       81.97     20.89 o
   2  22   0     1450.91     1455.50     80.88 o
   3  22   0     2775.54     2547.63    121.33 o
   4  22   0     4539.91     4495.83    186.93 o
   5  22   0     3892.15     3894.25    387.90 o
   6  22   0      106.91      170.44     89.59 o
   7  22   0       30.44      -11.97    170.00 o
   8  22   0       83.12      105.51     69.30 o
   1  23   0     3211.71     3135.08     53.30 o
   2  23   0     2613.23     2589.34     91.26 o
   3  23   0      866.41      872.48     63.02 o
   4  23   0      665.96      633.41    107.15 o
   5  23   0     2025.75     1932.66    150.96 o
   6  23   0      348.49      430.66     67.42 o
   7  23   0       44.45       71.16     65.06 o
   8  23   0      114.22       43.74     72.07 o
   0  24   0     9481.73     9427.69    191.60 o
   1  24   0     5791.65     5447.96     77.90 o
   2  24   0     5963.96     5956.14    120.62 o
   3  24   0     2185.88     2164.49    134.08 o
   4  24   0     1712.03     1652.05     87.46 o
   5  24   0       51.18       26.78    102.99 o
   6  24   0     3580.67     3633.70    138.13 o
   7  24   0      750.17      764.70     87.34 o
   8  24   0     1082.76     1273.24    206.68 o
   1  25   0      480.09      474.85     27.23 o
   2  25   0     1970.61     2019.67     70.90 o
   3  25   0      236.67      260.84     39.09 o
   4  25   0        7.94       16.93     73.36 o
   5  25   0      642.60      549.05     69.90 o
   6  25   0      220.65      338.48     68.31 o
   7  25   0       58.35       18.51     65.75 o
   0  26   0      761.82      883.59     85.35 o
   1  26   0      648.51      662.91     42.75 o
   2  26   0     1714.46     1905.39     87.25 o
   3  26   0     2161.74     2088.56    193.21 o
   4  26   0     1502.59     1621.15     93.38 o
   5  26   0      793.93      879.60     81.00 o
   6  26   0      222.74      267.55     64.88 o
   7  26   0       49.96       54.45     72.54 o
   1  27   0      238.91      287.77     27.10 o
   2  27   0     1112.92     1016.49     61.99 o
   3  27   0      793.33      838.75     58.63 o
   4  27   0        1.97       39.14     39.49 o
   5  27   0      183.00      181.99     64.90 o
   6  27   0      748.92      957.96     92.49 o
   7  27   0        3.35       43.73     91.70 o
   0  28   0     2268.49     2309.63     86.06 o
   1  28   0     2499.13     2331.07     70.86 o
   2  28   0      675.93      513.36     55.09 o
   3  28   0      156.68      198.13     43.90 o
   4  28   0       70.08       19.54     40.47 o
   5  28   0        9.66       71.03     70.54 o
   6  28   0     1144.70     1445.73    112.89 o
   1  29   0       47.50       57.45     27.90 o
   2  29   0       87.48       83.07     37.10 o
   3  29   0      254.31      246.48     44.43 o
   4  29   0      166.97      159.51     45.32 o
   5  29   0      486.66      428.30     58.91 o
   6  29   0      391.44      427.30    112.16 o
   0  30   0      196.61      114.28     44.44 o
   1  30   0        9.86       36.96     25.98 o
   2  30   0      322.53      309.38     44.78 o
   3  30   0     1233.02     1128.27     72.67 o
   4  30   0      235.39      267.98     59.63 o
   5  30   0     1474.95     1401.08     88.04 o
   1  31   0      108.54      154.93     42.84 o
   2  31   0      202.47      138.24     42.34 o
   3  31   0       51.77       95.00     43.41 o
   4  31   0      108.07      148.92     68.98 o
   5  31   0      162.63      142.82     61.60 o
   0  32   0      200.08      215.97     47.46 o
   1  32   0      347.94      308.67     44.69 o
   2  32   0        5.63       17.78     41.12 o
   3  32   0       15.45      -11.40     53.57 o
   4  32   0      181.07      157.58     63.62 o
   1  33   0      206.07      316.20     93.81 o
   2  33   0       70.16       57.43     43.97 o
   3  33   0       46.98       73.79     83.90 o
   0  34   0       98.04      184.82     76.18 o
   1  34   0       43.86        1.65     47.34 o
   2  34   0      461.93      481.83     60.65 o
 -11   0   1      788.81      806.84    135.44 o
  -9   0   1        3.41      -12.70     63.49 o
  -7   0   1     4675.80     4923.28    189.05 o
  -5   0   1     6656.71     7627.84    208.02 o
  -3   0   1    50397.98    49365.18    573.07 o
  -1   0   1     4344.83     4161.45    105.81 o
   1   0   1     1900.62     1943.61     29.08 o
   3   0   1    25739.49    25914.29    311.42 o
   5   0   1    25278.32    26495.01    469.75 o
   7   0   1      177.61      244.09     51.87 o
   9   0   1       69.52       95.46     55.20 o
  11   0   1     2518.54     2812.86    196.10 o
 -11   1   1      781.07      824.83    155.82 o
 -10   1   1        1.89      -44.72     53.31 o
  -9   1   1     1847.44     1944.01    102.07 o
  -8   1   1     2106.82     2134.87     95.23 o
  -7   1   1     6523.72     6203.69    210.84 o
  -6   1   1       87.96      150.92     46.90 o
  -5   1   1    20072.34    20133.35    258.68 o
  -4   1   1      166.95       94.56     13.46 o
  -3   1   1    37077.86    36337.61    301.53 o
  -2   1   1      233.33      292.51      9.99 o
  -1   1   1    21952.30    20094.57    442.95 o
   1   1   1     1560.00     1424.39     16.42 o
   2   1   1    30517.81    31061.59    256.45 o
   3   1   1    18573.22    18793.99    163.46 o
   4   1   1      265.09      332.74     20.92 o
   5   1   1     1671.00     1347.22     42.81 o
   6   1   1    12124.21    12649.46    182.46 o
   7   1   1     1912.96     1887.40     64.62 o
   8   1   1     1562.73     1456.33     85.32 o
   9   1   1     3008.08     2979.26    101.94 o
  10   1   1     1310.65     1306.06    102.16 o
  11   1   1      807.73      826.47    105.81 o
 -11   2   1      614.08      542.17     82.30 o
 -10   2   1       75.22      108.77     65.60 o
  -9   2   1     1093.19      961.28     84.08 o
  -8   2   1        1.70      -33.18     33.18 o
  -7   2   1     3871.85     3791.31    108.95 o
  -6   2   1       50.08       46.59     25.21 o
  -5   2   1     1718.29     1696.60     81.03 o
  -4   2   1      670.93      719.71     25.40 o
  -3   2   1    16024.61    17070.44    148.55 o
  -2   2   1     2372.16     2551.05     32.26 o
  -1   2   1     2339.94     2504.25     44.97 o
   1   2   1    38640.99    37124.77    420.77 o
   2   2   1        2.23        8.10      5.42 o
   3   2   1       29.42       69.06      8.94 o
   4   2   1     3660.38     4223.65     64.43 o
   5   2   1      188.89      204.52     46.84 o
   6   2   1      136.11      201.32     32.30 o
   7   2   1    14594.95    13978.01    238.03 o
   8   2   1       17.94       48.29     32.44 o
   9   2   1     1903.83     1983.10     85.79 o
  10   2   1        0.11       24.59     48.82 o
  11   2   1      195.64      248.93     98.05 o
 -11   3   1     1673.28     1846.07    123.05 o
 -10   3   1      160.80      217.44     59.30 o
  -9   3   1     2385.15     2394.97    108.66 o
  -8   3   1      781.82      822.71     59.31 o
  -7   3   1     6216.94     5872.76    123.10 o
  -6   3   1     5481.43     5710.43    114.94 o
  -5   3   1    17167.16    17367.85    261.11 o
  -4   3   1     9761.12     9954.84    120.68 o
  -3   3   1    38208.39    38456.86    318.65 o
  -2   3   1    18243.83    19028.76    183.97 o
  -1   3   1    35849.39    32862.39    588.23 o
   0   3   1      231.17      247.10     11.20 o
   1   3   1    24605.85    22731.17    199.25 o
   2   3   1    41470.67    42048.09    344.03 o
   3   3   1    33377.93    33144.50    296.47 o
   4   3   1     4489.56     4921.53     72.72 o
   5   3   1    26664.93    28142.05    350.62 o
   6   3   1     5682.79     5413.45     98.41 o
   7   3   1     2886.83     3033.87     77.48 o
   8   3   1      789.55      891.57     62.69 o
   9   3   1       45.06       84.20     40.93 o
  10   3   1     1498.64     1478.86     89.88 o
  11   3   1      450.07      576.81     84.94 o
 -11   4   1      438.75      569.56     84.64 o
 -10   4   1        0.53       14.59     54.91 o
  -9   4   1     2579.39     2545.60     93.69 o
  -8   4   1     2449.76     2434.88    192.14 o
  -7   4   1     1484.98     1608.40     64.17 o
  -6   4   1      134.93      153.51     36.64 o
  -5   4   1      989.26     1020.19     82.06 o
  -4   4   1     6248.02     6720.10     87.26 o
  -3   4   1    39636.83    39281.91    342.62 o
  -2   4   1    11025.84    12005.01    129.74 o
  -1   4   1     4366.77     4226.05     67.66 o
   0   4   1     1925.53     1882.12     22.43 o
   1   4   1     3278.13     3564.42     36.46 o
   2   4   1      120.24      123.75      9.52 o
   3   4   1     9002.12     8483.29     81.42 o
   4   4   1       69.14      127.09     17.22 o
   5   4   1    13185.09    12858.30    177.87 o
   6   4   1      451.53      534.55     36.42 o
   7   4   1     2514.15     2366.99     83.81 o
   8   4   1      217.74      224.27     41.43 o
   9   4   1      789.70      654.68     81.42 o
  10   4   1       70.25      151.05     52.88 o
  11   4   1     1707.90     1776.98    309.67 o
 -11   5   1      426.25      509.73    124.15 o
 -10   5   1      466.13      459.60     70.85 o
  -9   5   1     2000.76     2143.07     88.63 o
  -8   5   1     6839.70     6581.50    142.43 o
  -7   5   1     6668.73     6365.99    130.17 o
  -6   5   1     1086.93     1192.84     51.46 o
  -5   5   1     6178.13     5418.67     87.84 o
  -4   5   1     1827.52     1758.56     35.51 o
  -3   5   1     8425.91     8234.82     83.05 o
  -2   5   1    41209.59    41472.91    473.95 o
  -1   5   1       38.92       90.27     10.31 o
   0   5   1    10767.91    10881.03    115.58 o
   1   5   1   110437.34   100395.51   1178.76 o
   2   5   1     5023.15     5560.59     61.44 o
   3   5   1    18655.61    18386.76    183.91 o
   4   5   1      159.10      254.72     23.82 o
   5   5   1     7451.92     7126.53    127.96 o
   6   5   1     7800.70     7691.80    142.50 o
   7   5   1     3862.89     3610.35     94.93 o
   8   5   1      232.88      156.59     42.68 o
   9   5   1     2308.82     2435.85     93.66 o
  10   5   1     1371.47     1280.62     85.42 o
  11   5   1      390.13      535.40     70.32 o
 -11   6   1      666.69      749.53    111.38 o
 -10   6   1       37.04      -26.72     46.67 o
  -9   6   1      861.19      842.80     76.95 o
  -8   6   1        9.61       52.21     56.86 o
  -7   6   1     5127.87     5170.39    113.67 o
  -6   6   1       49.65       76.71     24.48 o
  -5   6   1     1310.11     1315.72     39.62 o
  -4   6   1     1100.89     1363.42     36.19 o
  -3   6   1     8090.91     8534.16     99.27 o
  -2   6   1      311.47      348.47      9.96 o
  -1   6   1    46474.85    44772.89    512.19 o
   0   6   1     6466.77     6940.34     70.53 o
   1   6   1    40789.52    38797.82    447.50 o
   2   6   1      412.56      429.49     12.42 o
   3   6   1       34.31       93.01     10.56 o
   4   6   1       52.35       44.36     14.15 o
   5   6   1     3150.53     3731.89     97.11 o
   6   6   1      232.69      223.40     31.73 o
   7   6   1    14834.16    14342.75    238.09 o
   8   6   1      115.87      164.18     41.84 o
   9   6   1     3134.75     3115.61    104.08 o
  10   6   1      281.73      235.96     70.91 o
  11   6   1       62.99      396.44    136.85 o
 -11   7   1     1208.49     1424.11    113.28 o
 -10   7   1       55.09       84.62     64.85 o
  -9   7   1     4049.86     3896.10    112.83 o
  -8   7   1     3788.28     3910.33    103.91 o
  -7   7   1    11192.01    11275.07    195.43 o
  -6   7   1     3377.54     3226.20     94.21 o
  -5   7   1     8365.39     8427.88    121.20 o
  -4   7   1     9728.85     9757.07    116.47 o
  -3   7   1    19487.78    19003.27    205.90 o
  -2   7   1     1445.54     1504.84     23.71 o
  -1   7   1    43435.45    41450.00    476.21 o
   0   7   1    38136.55    37292.05    362.96 o
   1   7   1    20276.16    19175.46    242.68 o
   2   7   1    25878.41    27057.40    252.36 o
   3   7   1    23531.25    24075.05    259.53 o
   4   7   1      804.98      863.19     29.03 o
   5   7   1     6588.92     6225.32     97.55 o
   6   7   1     3881.30     3812.53    212.01 o
   7   7   1    12924.26    13019.65    220.79 o
   8   7   1      225.28      252.33     42.52 o
   9   7   1     1926.64     1908.43     85.53 o
  10   7   1     1382.29     1428.52     90.03 o
 -10   8   1      331.68      375.53     71.55 o
  -9   8   1      677.89      794.55     61.87 o
  -8   8   1        1.18       32.12     43.64 o
  -7   8   1     1351.74     1426.91     61.34 o
  -6   8   1      171.92      231.65     30.51 o
  -5   8   1      197.14      256.68     21.89 o
  -4   8   1     3565.16     4025.57     57.83 o
  -3   8   1    40967.44    41334.50    428.69 o
  -2   8   1     3107.60     3246.14     51.23 o
  -1   8   1    15762.30    15813.85    204.25 o
   0   8   1    17959.12    19020.99    169.70 o
   1   8   1     1813.57     1977.28     26.60 o
   2   8   1     2971.28     3250.33     40.02 o
   3   8   1    29890.78    29411.35    310.96 o
   4   8   1    10493.90    11909.95    155.99 o
   5   8   1    19836.31    19950.51    252.84 o
   6   8   1      170.60      165.26     28.18 o
   7   8   1      211.94      256.65     36.07 o
   8   8   1        3.46      -31.45     31.45 o
   9   8   1      230.27      224.19     46.92 o
  10   8   1       27.53       85.04     49.21 o
 -10   9   1       92.00       87.39     50.82 o
  -9   9   1     2748.66     2554.09     95.71 o
  -8   9   1     4747.13     4593.35    113.51 o
  -7   9   1     3069.62     3005.41     82.83 o
  -6   9   1      920.28     1007.45     47.21 o
  -5   9   1    15029.88    15095.81    195.78 o
  -4   9   1      891.18      835.33     35.65 o
  -3   9   1     6959.10     6732.23     79.47 o
  -2   9   1     5835.95     5598.53     78.75 o
  -1   9   1    39361.25    36533.18    536.78 o
   0   9   1    26927.28    26651.55    220.02 o
   1   9   1    40849.82    39482.47    462.34 o
   2   9   1     6871.04     7487.42     80.23 o
   3   9   1     7873.94     7554.92     90.40 o
   4   9   1       11.15        6.59     12.22 o
   5   9   1     3908.69     3547.58     78.36 o
   6   9   1     8173.55     8110.57    146.25 o
   7   9   1     1247.17     1216.26     59.23 o
   8   9   1       74.37       71.13     35.77 o
   9   9   1     4287.05     4191.04    117.37 o
  10   9   1     1037.81     1047.47    100.90 o
 -10  10   1       84.87      116.27     77.01 o
  -9  10   1      371.39      367.35     54.38 o
  -8  10   1     4000.54     3912.86    102.98 o
  -7  10   1     4002.61     4148.08    117.22 o
  -6  10   1       66.94       61.48     45.61 o
  -5  10   1     2039.73     2125.77     46.77 o
  -4  10   1       10.30       33.38     10.73 o
  -3  10   1    23977.98    25492.62    268.23 o
  -2  10   1      324.33      412.01     19.64 o
  -1  10   1     2544.13     2466.24     42.13 o
   0  10   1     1340.99     1343.77     20.56 o
   1  10   1    61044.88    58197.20    707.56 o
   2  10   1       53.12       72.89     10.65 o
   3  10   1      281.17      400.33     15.36 o
   4  10   1      267.97      269.13     36.56 o
   5  10   1     1888.76     2161.92     58.40 o
   6  10   1      165.90      154.13     38.32 o
   7  10   1     6011.65     5613.79    126.18 o
   8  10   1      243.60      115.07     39.86 o
   9  10   1      558.90      613.29     57.83 o
  10  10   1      473.15      381.71     58.79 o
 -10  11   1       45.63      -47.18     49.16 o
  -9  11   1     1277.45     1498.41    140.06 o
  -8  11   1      101.20      207.52     38.51 o
  -7  11   1     2075.03     2095.24     69.78 o
  -6  11   1     1913.79     1785.76     61.50 o
  -5  11   1     5212.40     5170.20     81.12 o
  -4  11   1    10711.30    10272.70    119.78 o
  -3  11   1     7683.66     7106.35    116.08 o
  -2  11   1     4840.22     5386.22    121.98 o
  -1  11   1    22843.30    22322.69    275.01 o
   0  11   1       32.02       53.91      7.83 o
   1  11   1     7503.32     7097.38     76.41 o
   2  11   1    16769.89    16271.88    214.39 o
   3  11   1     2995.53     2862.86     53.56 o
   4  11   1      101.54      184.22     15.73 o
   5  11   1     6733.07     6744.09    101.41 o
   6  11   1     2001.82     1990.01     52.72 o
   7  11   1    10299.25    10302.30    183.29 o
   8  11   1     1539.53     1487.00     70.50 o
   9  11   1     1703.07     1724.48    117.19 o
  10  11   1     1774.22     1633.67     92.38 o
 -10  12   1       13.52       14.36     50.15 o
  -9  12   1     1144.81     1153.55     70.43 o
  -8  12   1      572.41      655.46     50.75 o
  -7  12   1     1131.83     1083.11     53.39 o
  -6  12   1       15.69       12.20     18.67 o
  -5  12   1       17.78       16.16     14.10 o
  -4  12   1     1143.48     1220.58     29.02 o
  -3  12   1    14539.43    14790.46    217.62 o
  -2  12   1     8968.75     9423.86    143.32 o
  -1  12   1       35.09       87.38      7.67 o
   0  12   1     1309.15     1442.41     24.75 o
   1  12   1     7471.75     7958.33     85.31 o
   2  12   1      881.03      969.84     18.87 o
   3  12   1     2603.45     2173.41     36.22 o
   4  12   1       29.35       27.49     11.02 o
   5  12   1     8291.00     8564.66    135.59 o
   6  12   1     1105.00     1243.88     82.06 o
   7  12   1        1.05       26.74     28.89 o
   8  12   1        1.79      -24.95     34.27 o
   9  12   1      847.32      796.14     62.58 o
  10  12   1      177.34      156.56     53.32 o
 -10  13   1      187.17      163.52     54.55 o
  -9  13   1     1041.65     1129.18     91.29 o
  -8  13   1     2796.40     2937.07     87.42 o
  -7  13   1      469.14      499.65     39.36 o
  -6  13   1       19.29       20.66     18.35 o
  -5  13   1     9022.82     8801.64    238.50 o
  -4  13   1      867.40      846.92     80.42 o
  -3  13   1     6211.00     6057.06    104.40 o
  -2  13   1    16652.64    16247.90    233.52 o
  -1  13   1      581.91      346.57     17.53 o
   0  13   1     8395.55     7964.11     86.05 o
   1  13   1    17820.57    18455.33    182.89 o
   2  13   1     1595.95     1479.94     45.70 o
   3  13   1    25787.60    26852.64    468.79 o
   4  13   1     1370.71     1458.42     31.31 o
   5  13   1     4633.16     4640.18     90.99 o
   6  13   1     8578.84     8467.05    126.71 o
   7  13   1      850.72      914.60     51.45 o
   8  13   1      443.49      418.46     45.35 o
   9  13   1      688.11      791.40     63.60 o
  10  13   1        1.78      -36.05     51.32 o
 -10  14   1        4.09       10.80     62.07 o
  -9  14   1      817.81      725.80     64.62 o
  -8  14   1      792.43      838.04     56.28 o
  -7  14   1     1263.71     1312.96     59.46 o
  -6  14   1      884.49      837.51     33.40 o
  -5  14   1     1125.55     1212.73     29.73 o
  -4  14   1      411.79      581.01     53.61 o
  -3  14   1     7012.19     7066.77    119.03 o
  -2  14   1      814.20     1046.11     36.00 o
  -1  14   1      257.22      432.96     15.26 o
   0  14   1     2163.47     2038.67     32.41 o
   1  14   1    10668.51    10417.99    119.53 o
   2  14   1     9926.79    11468.07    168.14 o
   3  14   1      908.88     1056.44     53.43 o
   4  14   1      211.82      231.46     19.60 o
   5  14   1      281.36      351.00     27.99 o
   6  14   1     1086.42      992.10     37.62 o
   7  14   1     4079.36     3806.36     93.92 o
   8  14   1     1854.63     1926.84     73.98 o
   9  14   1     1775.04     1711.28     79.88 o
  10  14   1      377.79      381.84     58.67 o
 -10  15   1      566.70      484.69     90.79 o
  -9  15   1     2729.37     2828.97     93.07 o
  -8  15   1      717.03      654.23     54.41 o
  -7  15   1     1646.45     1724.27     70.34 o
  -6  15   1     1060.35     1080.91     33.51 o
  -5  15   1     1924.09     1749.53     77.96 o
  -4  15   1     9128.14     8768.63    303.32 o
  -3  15   1    17210.31    17436.43    256.09 o
  -2  15   1       30.45       35.29     20.62 o
  -1  15   1     8872.86     8589.05     93.06 o
   0  15   1        2.24       22.71     11.04 o
   1  15   1     3488.88     3038.11     45.42 o
   2  15   1     8637.89     8710.46    132.58 o
   3  15   1     4293.84     4344.97    111.07 o
   4  15   1      620.72      615.22     51.31 o
   5  15   1     4752.77     4768.14     79.62 o
   6  15   1      222.90      278.80     26.47 o
   7  15   1     2663.69     2712.59     76.61 o
   8  15   1     3858.90     3561.79     97.94 o
   9  15   1      518.56      572.32     54.48 o
  10  15   1     1478.87     1665.49    143.28 o
 -10  16   1      265.94      247.90    184.82 o
  -9  16   1      226.78      175.33     43.86 o
  -8  16   1     1236.96     1189.42     60.19 o
  -7  16   1     1571.47     1424.90    109.37 o
  -6  16   1       29.19       51.87     13.22 o
  -5  16   1      206.79      224.01     43.28 o
  -4  16   1     1909.17     1892.26     74.21 o
  -3  16   1     6308.10     6102.18    137.39 o
  -2  16   1       13.76       31.52     23.16 o
  -1  16   1     1603.72     1761.38     39.30 o
   0  16   1     1072.16     1322.01     26.32 o
   1  16   1        7.71       51.04     10.71 o
   2  16   1        2.51       25.79      9.03 o
   3  16   1    11489.82    12225.67    240.26 o
   4  16   1      710.78      638.72     53.84 o
   5  16   1     5718.95     5492.69    115.05 o
   6  16   1       11.10        2.72     18.38 o
   7  16   1       53.03      112.64     28.51 o
   8  16   1       29.52       47.68     35.29 o
   9  16   1        1.39        4.34     40.55 o
  -9  17   1       28.96      100.17     67.84 o
  -8  17   1     4497.67     4398.16    102.35 o
  -7  17   1     4732.30     4793.40    111.93 o
  -6  17   1      761.83      757.46     71.07 o
  -5  17   1     9899.52     9882.44    215.90 o
  -4  17   1      443.59      451.29     47.76 o
  -3  17   1     1097.11     1076.66     55.59 o
  -2  17   1    14152.56    14106.25    216.63 o
  -1  17   1      443.47      437.52     19.73 o
   0  17   1    10847.96    10664.50    114.73 o
   1  17   1     5470.37     5291.28     70.38 o
   2  17   1      356.91      335.71     20.93 o
   3  17   1     8558.46     8497.40    181.36 o
   4  17   1     1073.94     1041.03     84.65 o
   5  17   1      670.52      694.51     61.69 o
   6  17   1     6617.21     6219.75     94.90 o
   7  17   1      548.43      503.99     40.96 o
   8  17   1        3.20       47.49     41.12 o
   9  17   1      109.95       90.81     78.40 o
  -9  18   1      433.59      399.15     98.76 o
  -8  18   1     1150.39     1145.66    100.25 o
  -7  18   1     2275.77     2088.22    183.33 o
  -6  18   1      537.75      622.64     64.02 o
  -5  18   1     1389.51     1424.73     76.94 o
  -4  18   1      211.68      218.67     40.80 o
  -3  18   1     2769.28     2769.04    144.61 o
  -2  18   1      505.98      555.60     36.70 o
  -1  18   1     3581.71     3609.84     53.45 o
   0  18   1     3197.70     3323.94     47.89 o
   1  18   1     4612.39     4425.05     62.52 o
   2  18   1     1631.29     1580.90     74.77 o
   3  18   1        7.30       55.72     34.56 o
   4  18   1      101.03       92.16     36.27 o
   5  18   1      419.14      412.72     83.24 o
   6  18   1     1035.41     1191.03     82.73 o
   7  18   1     2337.40     2362.44     64.83 o
   8  18   1     1114.39     1096.42     99.08 o
   9  18   1      217.01      328.43     83.73 o
  -9  19   1      905.36     1065.89    104.05 o
  -8  19   1      295.10      315.67     69.64 o
  -7  19   1     1050.56     1116.24     91.63 o
  -6  19   1      108.77      157.75     48.12 o
  -5  19   1      218.12      107.22     66.31 o
  -4  19   1     5892.30     5717.38    143.79 o
  -3  19   1     6228.96     6260.55    157.94 o
  -2  19   1      215.46      305.86     30.07 o
  -1  19   1    15654.79    15896.06    178.85 o
   0  19   1      117.86      101.31     14.05 o
   1  19   1     4259.55     4322.87     62.29 o
   2  19   1    11519.33    11253.81    223.40 o
   3  19   1      844.90      883.32     59.05 o
   4  19   1     2017.33     2040.81     86.17 o
   5  19   1     8025.68     8074.63    193.60 o
   6  19   1     1080.91     1068.39     82.78 o
   7  19   1     2700.16     2810.12    128.27 o
   8  19   1      694.18      808.42    104.22 o
   9  19   1      387.38      316.02    131.91 o
  -9  20   1      175.03      172.47     76.64 o
  -8  20   1      493.72      396.43     74.72 o
  -7  20   1       77.98       40.48     53.31 o
  -6  20   1       45.44       48.33     45.74 o
  -5  20   1      382.45      331.71     49.76 o
  -4  20   1     2785.66     2841.93     96.95 o
  -3  20   1     3303.64     3256.31    169.30 o
  -2  20   1      552.60      559.79     39.20 o
  -1  20   1       16.34       30.85     12.77 o
   0  20   1      667.18      719.88     25.94 o
   1  20   1     1146.47     1103.94     48.17 o
   2  20   1      316.13      354.43     87.47 o
   3  20   1     2108.96     2011.12     78.93 o
   4  20   1        9.52       61.55     36.16 o
   5  20   1     1695.97     1793.05    114.28 o
   6  20   1     2462.87     2457.83    109.68 o
   7  20   1      228.53      289.99     66.48 o
   8  20   1      104.62      148.97     69.64 o
   9  20   1       68.93       96.57    111.45 o
  -9  21   1       15.94       21.14     77.93 o
  -8  21   1     3136.53     3001.64    142.54 o
  -7  21   1      438.92      607.72     74.56 o
  -6  21   1     1574.83     1492.49    160.83 o
  -5  21   1     3822.60     3838.46    122.11 o
  -4  21   1      266.84      286.34     71.95 o
  -3  21   1     1103.29     1321.88    132.62 o
  -2  21   1     2477.30     2309.34     78.52 o
  -1  21   1     2213.31     2129.47     53.64 o
   0  21   1     5368.44     5055.33     66.83 o
   1  21   1     2556.19     2484.39     45.22 o
   2  21   1      301.93      334.48     33.97 o
   3  21   1     8439.66     8564.59    188.80 o
   4  21   1     5641.18     5222.78    191.87 o
   5  21   1        4.76       30.66     57.84 o
   6  21   1      647.39      729.74     73.71 o
   7  21   1       11.70      150.25     64.84 o
   8  21   1       72.12       62.08     69.83 o
  -8  22   1     1068.56      992.55     94.22 o
  -7  22   1        9.15       30.65    105.10 o
  -6  22   1      397.12      461.76     65.05 o
  -5  22   1       48.39       54.82     43.06 o
  -4  22   1      610.59      608.35     81.12 o
  -3  22   1     1579.54     1596.04    157.30 o
  -2  22   1      807.41      883.40     47.49 o
  -1  22   1       90.62       90.32     16.22 o
   0  22   1     1161.00     1106.62     35.31 o
   1  22   1     2928.27     2790.83     49.25 o
   2  22   1      318.34      278.58     34.16 o
   3  22   1      615.60      526.23     70.54 o
   4  22   1       44.32       -5.95     38.30 o
   5  22   1      324.35      464.00    131.20 o
   6  22   1       32.62      106.66    119.21 o
   7  22   1     2811.03     2440.61    126.70 o
   8  22   1      264.18      324.32    108.63 o
  -8  23   1      351.16      433.65     84.16 o
  -7  23   1      322.92      261.03     69.63 o
  -6  23   1     1061.41     1180.70    145.31 o
  -5  23   1      195.56      307.72     70.54 o
  -4  23   1     1657.77     1600.94     81.35 o
  -3  23   1      972.34     1127.09     57.71 o
  -2  23   1      665.98      658.65     71.41 o
  -1  23   1     2010.42     2048.55     42.30 o
   0  23   1        1.51       29.30     19.10 o
   1  23   1     2418.51     2418.92     46.74 o
   2  23   1     3268.85     2920.27     79.18 o
   3  23   1        0.68       66.52     39.50 o
   4  23   1      311.09      279.34     77.59 o
   5  23   1      835.04      926.02    127.68 o
   6  23   1       33.13        5.08     52.03 o
   7  23   1     1880.05     2155.95    176.28 o
   8  23   1      512.61      536.86    121.33 o
  -8  24   1       35.20      104.53     76.18 o
  -7  24   1       73.15       19.45    158.72 o
  -6  24   1      307.30      213.86     60.20 o
  -5  24   1       41.47      -20.80     52.91 o
  -4  24   1       46.79       20.06     39.66 o
  -3  24   1     4436.39     4479.72    104.88 o
  -2  24   1     1320.07     1275.46     58.05 o
  -1  24   1      550.27      579.74     44.01 o
   0  24   1      778.49      706.44     40.80 o
   1  24   1       87.86      116.95     19.71 o
   2  24   1      408.07      496.83     42.89 o
   3  24   1     2646.48     2440.41    145.31 o
   4  24   1      944.15      927.70     74.64 o
   5  24   1     1339.23     1275.85    100.81 o
   6  24   1      995.65      990.88     89.09 o
   7  24   1      125.42      193.10     73.36 o
   8  24   1       88.92       74.17     74.80 o
  -7  25   1      930.25     1066.68     98.98 o
  -6  25   1      152.39       43.60     59.30 o
  -5  25   1     2291.95     2525.01    108.80 o
  -4  25   1       27.57       21.89     35.70 o
  -3  25   1      248.20      325.00     44.01 o
  -2  25   1     3407.27     3267.03    110.09 o
  -1  25   1      164.93      147.50     19.79 o
   0  25   1     1380.91     1271.82     44.73 o
   1  25   1       10.73       51.27     18.90 o
   2  25   1      318.25      330.49     39.36 o
   3  25   1      671.20      820.58     58.50 o
   4  25   1     1282.90     1142.64    122.03 o
   5  25   1       87.73      221.75     55.62 o
   6  25   1     1750.73     1810.24    133.32 o
   7  25   1       49.46       41.68     68.20 o
  -7  26   1        8.46       94.73     69.30 o
  -6  26   1        0.76        1.46     67.01 o
  -5  26   1      387.33      390.79    101.58 o
  -4  26   1      156.21      177.28     77.70 o
  -3  26   1       42.90        7.58     50.34 o
  -2  26   1       91.71      143.19     36.41 o
  -1  26   1      676.42      657.69     36.55 o
   0  26   1      714.45      729.54     44.90 o
   1  26   1     1609.46     1638.84     42.31 o
   2  26   1      269.34      287.35     37.94 o
   3  26   1      133.60      108.28     55.78 o
   4  26   1       41.95      101.58     71.95 o
   5  26   1        1.66       -7.47     67.01 o
   6  26   1       50.46      102.38     97.35 o
   7  26   1      580.21      623.45     88.77 o
  -7  27   1       81.25      113.80     74.91 o
  -6  27   1      279.83      354.57     71.52 o
  -5  27   1      167.05      114.59     57.29 o
  -4  27   1     4049.93     3684.64    137.10 o
  -3  27   1     1825.87     1784.60     73.60 o
  -2  27   1      530.48      572.08     86.76 o
  -1  27   1      488.22      544.54     38.79 o
   0  27   1     1235.94     1128.10     62.31 o
   1  27   1     1798.45     1793.49     51.30 o
   2  27   1     1355.67     1365.09     80.79 o
   3  27   1        3.32      -14.74     33.89 o
   4  27   1       51.23      126.10     50.41 o
   5  27   1      137.56      146.46     57.45 o
   6  27   1       33.93      -22.73     62.36 o
   7  27   1      365.22      392.79     94.52 o
  -6  28   1      119.29      303.86     73.48 o
  -5  28   1       91.31       25.91     45.94 o
  -4  28   1      310.43      367.69     51.27 o
  -3  28   1        7.07       72.08     52.81 o
  -2  28   1        0.93       35.77     37.32 o
  -1  28   1       77.89       58.07     40.46 o
   0  28   1        0.61       27.58     25.11 o
   1  28   1       43.03       32.59     24.44 o
   2  28   1      638.61      530.69     48.45 o
   3  28   1      313.09      295.91     59.53 o
   4  28   1      269.73      282.47     60.45 o
   5  28   1        1.69       26.55     56.84 o
   6  28   1       42.91       -6.79     66.41 o
  -6  29   1      366.53      388.91     91.00 o
  -5  29   1      659.76      712.27     90.37 o
  -4  29   1        3.22      -41.66     41.66 o
  -3  29   1        7.02       17.83     56.65 o
  -2  29   1      103.50       97.10     38.38 o
  -1  29   1      140.06      172.50     26.93 o
   0  29   1     1199.52     1015.03     46.94 o
   1  29   1       66.64      116.64     27.29 o
   2  29   1       10.94        6.65     44.13 o
   3  29   1     1096.80     1163.81     78.80 o
   4  29   1      161.11      118.68     45.11 o
   5  29   1       72.20      -18.91     60.46 o
   6  29   1      644.83      751.88     88.78 o
  -5  30   1        2.26       75.18     56.77 o
  -4  30   1      107.32       -4.30     51.31 o
  -3  30   1      123.78      204.75     44.33 o
  -2  30   1        2.95       -4.89     37.57 o
  -1  30   1       67.31       56.97     29.17 o
   0  30   1      784.15      771.36     43.47 o
   1  30   1      682.87      732.91     42.37 o
   2  30   1      347.37      399.93     48.53 o
   3  30   1       36.63       49.94     41.49 o
   4  30   1        5.04      -37.22     49.38 o
   5  30   1        6.25      -69.15     69.15 o
  -5  31   1      155.90      147.26     55.71 o
  -4  31   1     1085.10      939.88     70.43 o
  -3  31   1      475.59      637.97     58.33 o
  -2  31   1       10.03      -37.82     37.82 o
  -1  31   1      678.84      778.97     72.71 o
   0  31   1        1.73        3.94     28.11 o
   1  31   1        5.07       18.25     73.13 o
   2  31   1       92.41      101.93     55.28 o
   3  31   1      193.68      238.22     48.83 o
   4  31   1      209.30      296.71     52.63 o
   5  31   1       90.75      113.76     57.77 o
  -4  32   1      244.46      173.34     52.89 o
  -3  32   1       10.19       11.01     43.71 o
  -2  32   1      229.00      245.64     46.92 o
  -1  32   1       70.09       94.91     39.69 o
   0  32   1       67.18       78.22     31.05 o
   1  32   1       17.58      -20.09     37.70 o
   2  32   1        0.68        4.38     41.73 o
   3  32   1       84.13      110.53     46.47 o
   4  32   1      649.88      577.28     62.77 o
  -3  33   1       12.68       20.42     46.46 o
  -2  33   1      915.03      915.46     88.45 o
  -1  33   1       36.21       81.31     41.71 o
   0  33   1      420.09      399.95     57.36 o
   1  33   1      287.30      259.93     58.94 o
   2  33   1      223.72      194.89     49.77 o
   3  33   1      256.61      316.53     53.46 o
  -2  34   1       79.70        9.86     45.72 o
  -1  34   1        0.35       24.51     57.86 o
   0  34   1       36.60        0.08     89.59 o
   1  34   1       20.25      -17.84     51.85 o
   2  34   1       19.92      109.08     47.78 o
 -10   0   2     3004.14     2764.89    180.58 o
  -8   0   2     7847.34     7445.52    262.41 o
  -6   0   2      105.24      139.67     47.97 o
  -4   0   2    13215.86    12077.75    184.34 o
   2   0   2      348.06      488.00     27.90 o
   4   0   2    43452.20    42882.12    722.59 o
   6   0   2    17494.35    17607.49    339.36 o
   8   0   2      156.50      145.77     49.58 o
  10   0   2      106.89       -9.88     66.53 o
 -11   1   2      527.49      647.89     85.77 o
 -10   1   2      272.04      384.58     66.29 o
  -9   1   2     1823.13     1875.22     99.74 o
  -8   1   2     4281.03     4092.49    130.16 o
  -7   1   2     1036.17      877.56     66.89 o
  -6   1   2       12.26      113.54     31.32 o
  -5   1   2     9144.18     9212.69    277.86 o
  -4   1   2     1760.71     1619.12     36.88 o
  -3   1   2     2188.68     1952.05     31.73 o
  -2   1   2      170.26      152.37     11.71 o
  -1   1   2    53951.16    51158.00    824.40 o
   0   1   2     8699.14     8470.67     77.85 o
   1   1   2     2412.66     2838.91     31.22 o
   2   1   2    24164.93    23891.74    201.54 o
   3   1   2    25239.24    26512.04    225.93 o
   4   1   2     2461.36     2016.30     47.43 o
   5   1   2        9.24        1.87     17.16 o
   6   1   2     3011.36     2775.69     67.82 o
   7   1   2     2460.99     2414.77    110.42 o
   8   1   2     2302.06     2112.50     72.98 o
   9   1   2      125.78      113.98     39.69 o
  10   1   2     1841.20     1684.97     90.95 o
  11   1   2      729.14      768.53    198.85 o
 -11   2   2      132.78      295.70     73.74 o
 -10   2   2      148.85      208.54     61.25 o
  -9   2   2      249.12      248.08     74.77 o
  -8   2   2     1753.24     1710.70     88.63 o
  -7   2   2      176.08      190.79     43.98 o
  -6   2   2    41880.97    41215.34    579.29 o
  -5   2   2       43.31      100.24     33.93 o
  -4   2   2     8235.81     8142.93    102.31 o
  -3   2   2       43.26       11.60      7.87 o
  -2   2   2       41.03       96.22      8.22 o
  -1   2   2    36789.17    35876.08    411.52 o
   0   2   2     6039.55     6290.44     58.02 o
   1   2   2     9217.30     9936.45     86.03 o
   2   2   2    60567.15    58931.91    512.22 o
   3   2   2       58.43       59.12      9.53 o
   4   2   2     1859.22     2311.29     45.03 o
   5   2   2     2717.89     3127.19     77.18 o
   6   2   2      678.31      741.59     45.59 o
   7   2   2      132.80      172.53     31.25 o
   8   2   2    12109.38    12071.86    191.54 o
   9   2   2      785.92      730.40     57.99 o
  10   2   2      446.56      561.16     65.81 o
  11   2   2       10.45       25.91     61.76 o
 -11   3   2      252.82      359.45     77.51 o
 -10   3   2       96.99      261.82     62.26 o
  -9   3   2     1054.47      985.93    217.26 o
  -8   3   2      226.54      234.47     49.14 o
  -7   3   2     1659.32     1470.65     78.31 o
  -6   3   2     3329.86     3366.14     82.93 o
  -5   3   2    19563.74    21846.43    319.23 o
  -4   3   2     1242.89     1191.80     30.23 o
  -3   3   2     5525.99     5343.41     62.57 o
  -2   3   2     6167.06     6057.67     64.76 o
  -1   3   2    32915.64    31916.35    411.91 o
   0   3   2     8436.51     8231.89     75.16 o
   1   3   2     3694.60     4170.81     43.05 o
   2   3   2    14894.13    15082.23    160.95 o
   3   3   2    27117.79    28575.10    243.24 o
   4   3   2     6175.12     5902.00     82.39 o
   5   3   2      462.97      522.68     33.13 o
   6   3   2     7625.06     7459.48    125.82 o
   7   3   2     9218.22     9310.33    152.38 o
   8   3   2     3404.11     3376.19     89.12 o
   9   3   2     1155.32      997.73     69.38 o
  10   3   2      701.50      783.22     69.78 o
  11   3   2      576.51      684.20     82.43 o
 -11   4   2       61.72      134.55     69.49 o
 -10   4   2     6364.79     6348.31    186.16 o
  -9   4   2      178.90      108.23     52.20 o
  -8   4   2     6649.47     6243.66    244.07 o
  -7   4   2      122.08      130.84     32.45 o
  -6   4   2      373.13      480.51     39.10 o
  -5   4   2       18.19      100.23     22.62 o
  -4   4   2    25161.92    25502.13    276.16 o
  -3   4   2        3.94       11.56      8.79 o
  -1   4   2     9122.24     9471.71    115.36 o
   0   4   2     4611.77     4669.55     45.60 o
   1   4   2     9930.86    10287.24     97.22 o
   2   4   2       30.98       57.68      6.88 o
   3   4   2     1312.96     1428.48     25.21 o
   4   4   2    58180.07    58814.98    615.79 o
   5   4   2     1156.45     1243.67     42.07 o
   6   4   2    10057.63    10479.54    222.47 o
   7   4   2      770.29      822.24     47.35 o
   8   4   2      321.61      268.70     38.89 o
   9   4   2        2.84      -27.62     57.72 o
  10   4   2      195.16      283.75     56.50 o
 -11   5   2      872.20     1198.87    107.62 o
 -10   5   2      645.39      837.17    119.21 o
  -9   5   2       10.35       77.51     49.61 o
  -8   5   2      498.06      581.31     51.53 o
  -7   5   2     1060.02     1012.53     55.76 o
  -6   5   2     2463.66     2543.80     70.73 o
  -5   5   2     1504.27     1342.38     39.38 o
  -4   5   2     7981.06     8535.54    104.68 o
  -3   5   2     8163.21     8285.69    116.40 o
  -2   5   2     8277.74     8439.41     93.53 o
  -1   5   2    31569.79    30628.06    288.17 o
   0   5   2    18732.78    17999.46    174.94 o
   1   5   2     5563.91     5890.99     54.87 o
   2   5   2    13874.96    13986.23    172.31 o
   3   5   2    14730.38    14830.19    152.88 o
   4   5   2     3516.31     3201.65     74.69 o
   5   5   2      305.24      399.12     28.54 o
   6   5   2     4525.25     4403.01     91.92 o
   7   5   2     2916.60     2820.26     74.74 o
   8   5   2     3138.27     3192.85     96.87 o
   9   5   2      808.59      836.40     64.78 o
  10   5   2     1410.72     1347.51     90.19 o
 -11   6   2        0.61       -9.46     62.64 o
 -10   6   2      172.08      257.68     61.25 o
  -9   6   2       14.72      -15.32    110.75 o
  -8   6   2     1624.39     1663.58     72.86 o
  -7   6   2      124.25      157.52     32.16 o
  -6   6   2    19406.27    18710.36    285.02 o
  -5   6   2      467.49      598.73     43.98 o
  -4   6   2     2286.08     1992.32     37.30 o
  -3   6   2      299.62      355.97     15.27 o
  -2   6   2       68.99      138.76      7.38 o
  -1   6   2     8231.59     8359.56     77.16 o
   0   6   2   128172.42   113452.90   1330.05 o
   1   6   2     3971.24     4284.61     45.18 o
   2   6   2    48639.93    47283.77    491.17 o
   3   6   2      584.23      639.26     19.64 o
   4   6   2      738.03      957.16     29.12 o
   5   6   2      486.40      517.58     34.77 o
   6   6   2        5.89       40.08     26.08 o
   7   6   2      131.92      140.17     32.13 o
   8   6   2     4239.80     4338.20    114.28 o
   9   6   2      264.80      289.13     55.22 o
  10   6   2      909.05     1064.14     80.83 o
 -11   7   2       99.59       80.71     70.38 o
 -10   7   2       59.01       18.71     54.43 o
  -9   7   2      647.51      774.37    112.37 o
  -8   7   2      216.89      266.10     41.66 o
  -7   7   2     6359.30     6308.82    128.95 o
  -6   7   2     3511.20     3765.02    102.39 o
  -5   7   2     3877.60     3877.13     68.96 o
  -4   7   2    16215.89    17198.22    191.29 o
  -3   7   2     2888.17     3012.72     45.77 o
  -2   7   2    10995.73    10878.77    108.42 o
  -1   7   2    82744.09    76652.67   1012.65 o
   0   7   2     9583.96    11306.75    163.41 o
   1   7   2    11538.80    12407.79    128.86 o
   2   7   2     4398.16     4113.86     46.74 o
   3   7   2    14091.15    14651.38    183.73 o
   4   7   2    19976.45    20158.88    251.33 o
   5   7   2       34.08       32.63     28.97 o
   6   7   2     4915.24     4736.89    102.57 o
   7   7   2     5685.79     5697.78    124.25 o
   8   7   2      406.51      293.86     59.23 o
   9   7   2     1009.53      878.65     67.40 o
  10   7   2     2121.94     2259.54    103.15 o
 -10   8   2     3300.52     3099.39    129.41 o
  -9   8   2      787.85      836.23     63.73 o
  -8   8   2     2244.60     2165.79    104.93 o
  -7   8   2      197.91      217.75     35.17 o
  -6   8   2      716.85      643.86     66.60 o
  -5   8   2     2426.16     2568.54     53.10 o
  -4   8   2    11925.12    11456.02    132.72 o
  -3   8   2     6296.22     6688.46     79.68 o
  -2   8   2    50167.16    47614.99    446.28 o
  -1   8   2    14414.52    15011.90    147.57 o
   0   8   2    12282.47    14290.67    159.70 o
   1   8   2      866.90      829.98     19.01 o
   2   8   2      614.92      789.45     24.02 o
   3   8   2     3132.39     3660.18     58.20 o
   4   8   2    32135.77    32173.92    386.23 o
   5   8   2     2137.44     2325.56     78.40 o
   6   8   2     7223.79     7426.47    138.54 o
   7   8   2      590.34      591.43     47.15 o
   8   8   2     1550.75     1376.86     70.25 o
   9   8   2      163.52      175.54     46.23 o
  10   8   2      570.50      613.92     66.86 o
 -10   9   2      220.44      182.63     61.66 o
  -9   9   2       19.57      119.70     53.26 o
  -8   9   2     1924.02     1992.18     95.67 o
  -7   9   2      637.89      565.95     46.17 o
  -6   9   2      290.75      423.09     35.80 o
  -5   9   2    15213.37    16052.79    206.69 o
  -4   9   2     6254.68     6617.13     83.82 o
  -3   9   2     2308.37     2088.92     44.01 o
  -2   9   2    19859.52    20119.21    194.06 o
  -1   9   2     1738.79     1832.77     25.40 o
   0   9   2    19556.83    19383.08    237.20 o
   1   9   2      209.53      277.15     20.68 o
   2   9   2     2856.56     2805.78     35.99 o
   3   9   2    28280.04    29015.63    345.17 o
   4   9   2      764.03      545.64     25.38 o
   5   9   2      689.44      716.29     40.69 o
   6   9   2      693.86      711.16     59.10 o
   7   9   2     6182.31     6214.90    130.14 o
   8   9   2      952.23      940.56     61.16 o
   9   9   2      497.31      533.24     55.40 o
  10   9   2      186.55      220.55     56.06 o
 -10  10   2       29.88       70.29     53.07 o
  -9  10   2      303.78      225.12     49.75 o
  -8  10   2     3853.96     4040.88    104.90 o
  -7  10   2     3097.85     2956.63     81.95 o
  -6  10   2    22315.72    21947.75    278.94 o
  -5  10   2      500.02      523.04     32.27 o
  -4  10   2    12125.59    12734.18    144.64 o
  -3  10   2      155.04      228.63     14.26 o
  -2  10   2     5293.13     5605.02     64.65 o
  -1  10   2    13457.94    13863.22    137.82 o
   0  10   2    12470.89    12512.12    138.39 o
   1  10   2     7825.88     8483.09     90.07 o
   2  10   2    31557.94    30916.30    298.11 o
   3  10   2     1141.06     1132.65     27.87 o
   4  10   2      337.52      496.79     47.85 o
   5  10   2       24.16       78.36     18.29 o
   6  10   2      100.35      122.70     26.38 o
   7  10   2       39.33       65.33     32.36 o
   8  10   2     6998.92     6843.63    146.35 o
   9  10   2     1136.82     1199.02     98.42 o
  10  10   2      548.78      622.35     65.32 o
 -10  11   2      151.74      252.15     86.37 o
  -9  11   2       94.44      107.25     42.38 o
  -8  11   2       79.88       83.17     37.11 o
  -7  11   2     2269.12     2120.44     70.77 o
  -6  11   2     1877.14     1909.76     49.67 o
  -5  11   2     1343.50     1414.89     37.41 o
  -4  11   2     5318.39     4888.57     64.38 o
  -3  11   2     1133.15     1392.73     40.67 o
  -2  11   2      648.09      943.93     49.83 o
  -1  11   2     8303.07     8014.07     79.10 o
   0  11   2      198.14      165.98     11.49 o
   1  11   2      406.75      367.92     17.46 o
   2  11   2    22037.66    22386.13    315.20 o
   3  11   2     5619.58     5705.65     81.35 o
   4  11   2    23305.43    25066.16    305.58 o
   5  11   2     4258.67     4302.35     94.81 o
   6  11   2     2176.76     2031.97    124.54 o
   7  11   2    11326.89    11220.80    196.70 o
   8  11   2     1055.72     1040.05     63.67 o
   9  11   2      675.33      597.45     59.98 o
  10  11   2      630.78      610.45     65.37 o
 -10  12   2     2585.87     2841.76    212.66 o
  -9  12   2      257.69      266.58     48.90 o
  -8  12   2      689.03      744.61     55.54 o
  -7  12   2       23.99       74.11     42.72 o
  -6  12   2      302.64      336.79     26.25 o
  -5  12   2      976.11      946.55     31.19 o
  -4  12   2     3943.39     3815.30     57.19 o
  -3  12   2      796.56      742.97     43.41 o
  -2  12   2    31228.24    30118.91    410.76 o
  -1  12   2      481.20      638.33     16.60 o
   0  12   2     3097.36     3039.38     40.30 o
   1  12   2      726.90      743.80     22.64 o
   2  12   2     2210.11     2717.83     44.58 o
   3  12   2     1793.16     1835.52     35.91 o
   4  12   2    19352.66    18692.45    233.51 o
   5  12   2     9210.24     9531.63    135.00 o
   6  12   2     5262.69     5380.75    130.30 o
   7  12   2      132.67      181.79     33.43 o
   8  12   2       98.52      113.44     38.11 o
   9  12   2      266.58      208.52     71.07 o
  10  12   2      160.80      333.03     60.54 o
 -10  13   2      198.99      217.86     57.54 o
  -9  13   2        0.47      -17.06     41.79 o
  -8  13   2      604.84      541.18     49.41 o
  -7  13   2       19.10       24.99     25.35 o
  -6  13   2     2290.25     2311.82     52.03 o
  -5  13   2     8287.97     8361.76    138.86 o
  -4  13   2     1996.75     2453.98     71.12 o
  -3  13   2     5245.06     5256.20     91.91 o
  -2  13   2      458.29      813.82     29.77 o
  -1  13   2    16799.72    17083.03    170.07 o
   0  13   2    20204.10    20435.26    201.36 o
   1  13   2     2538.94     2637.80     46.97 o
   2  13   2     4153.63     4089.81     61.10 o
   3  13   2    16991.48    17251.28    212.83 o
   4  13   2      619.52      551.82     23.81 o
   5  13   2       41.73       90.01     18.37 o
   6  13   2     7132.59     6880.63    112.24 o
   7  13   2     3069.54     2824.11     81.82 o
   8  13   2     6268.03     6002.25    181.52 o
   9  13   2      747.86      649.17     59.45 o
  10  13   2        2.21       45.22     50.34 o
 -10  14   2       42.94      121.75     51.79 o
  -9  14   2        5.92       34.30     40.80 o
  -8  14   2     1696.12     1740.24     71.62 o
  -7  14   2     3428.05     3336.43     69.86 o
  -6  14   2    11719.01    11747.18    159.35 o
  -5  14   2        3.82       13.91     11.25 o
  -4  14   2     2421.92     2257.54     67.35 o
  -3  14   2       99.53       96.32     25.36 o
  -2  14   2       31.83       58.91     17.21 o
  -1  14   2        6.09       17.68      8.76 o
   0  14   2    29761.40    29599.86    265.06 o
   1  14   2      164.39      153.14     13.24 o
   2  14   2    16172.99    16018.91    197.07 o
   3  14   2       34.25       14.51     10.70 o
   4  14   2      559.55      528.78     29.93 o
   5  14   2     1488.70     1596.58     42.56 o
   6  14   2      970.70      935.09     39.53 o
   7  14   2        0.71       40.52     29.84 o
   8  14   2     2811.01     2828.56     92.73 o
   9  14   2      681.53      795.53     65.58 o
  10  14   2      507.29      600.45    111.90 o
 -10  15   2        1.43       -6.86     99.46 o
  -9  15   2      238.16      265.92     46.03 o
  -8  15   2       47.84       99.37     35.63 o
  -7  15   2     2035.79     2135.01     56.61 o
  -6  15   2     6857.27     7028.34    103.27 o
  -5  15   2     1865.31     1846.46     77.24 o
  -4  15   2     5083.61     5086.19    115.50 o
  -3  15   2       11.89        3.50     16.91 o
  -2  15   2     3490.92     3688.72     63.13 o
  -1  15   2    14191.58    13940.45    204.45 o
   0  15   2      410.44      559.77     19.93 o
   1  15   2     7592.25     7777.23     95.40 o
   2  15   2     2764.35     2649.66     45.10 o
   3  15   2      430.03      479.28     20.86 o
   4  15   2     7474.60     7685.47    106.58 o
   5  15   2      923.90      878.06     45.62 o
   6  15   2      166.07      151.08     23.54 o
   7  15   2     4987.54     4953.77    111.08 o
   8  15   2      269.13      366.81     44.46 o
   9  15   2      361.79      362.93     49.65 o
 -10  16   2     1342.31     1416.60    120.69 o
  -9  16   2       30.74       41.52     41.80 o
  -8  16   2     3150.49     3160.71    122.22 o
  -7  16   2        0.46       -3.40     28.46 o
  -6  16   2      102.08      125.01     14.11 o
  -5  16   2     1349.24     1250.38     69.63 o
  -4  16   2     6093.08     6149.12    149.55 o
  -3  16   2      616.95      517.20     33.78 o
  -2  16   2    12385.60    12221.04    161.93 o
  -1  16   2     1441.95     1658.31     31.71 o
   0  16   2      530.13      521.71     20.51 o
   1  16   2      207.87      278.74     18.74 o
   2  16   2       26.85       48.13     13.19 o
   3  16   2        3.84       -9.26      9.26 o
   4  16   2    17824.84    17326.83    504.24 o
   5  16   2     1442.48     1430.99     36.55 o
   6  16   2     3483.67     3457.54     81.63 o
   7  16   2      553.47      530.18     46.32 o
   8  16   2      134.53       62.48     40.80 o
   9  16   2      313.67      371.79     84.31 o
  -9  17   2       22.88      -12.96     62.34 o
  -8  17   2     1239.80     1198.36     57.12 o
  -7  17   2     1722.59     1556.26     57.60 o
  -6  17   2       42.17        3.90     87.47 o
  -5  17   2     5637.30     5465.99    152.37 o
  -4  17   2      278.32      293.45     47.97 o
  -3  17   2     1777.06     1526.45     47.59 o
  -2  17   2     8762.37     8559.65    142.50 o
  -1  17   2      284.37      344.23     18.63 o
   0  17   2     9034.54     9072.91    100.72 o
   1  17   2     1797.87     1709.05     41.95 o
   2  17   2       13.94       23.52     18.33 o
   3  17   2     8369.00     8234.81    133.03 o
   4  17   2       56.03       58.13     34.74 o
   5  17   2      538.46      533.78     54.42 o
   6  17   2      293.07      337.10     33.60 o
   7  17   2       22.18        4.00     28.34 o
   8  17   2     2194.42     2281.66     79.91 o
   9  17   2     2158.77     1963.33    134.17 o
  -9  18   2       39.99       29.10     69.06 o
  -8  18   2      704.78      783.12     84.74 o
  -7  18   2       51.27      137.62     73.36 o
  -6  18   2     1204.75     1350.59     83.00 o
  -5  18   2     1343.24     1226.00     71.41 o
  -4  18   2     6471.61     6442.89    152.83 o
  -3  18   2        0.08      -24.73     24.73 o
  -2  18   2        0.14       23.75     19.48 o
  -1  18   2     3179.33     3064.03     48.46 o
   0  18   2     6127.79     5642.48     69.88 o
   1  18   2     3364.48     3377.18     73.35 o
   2  18   2    11666.88    11381.15    146.99 o
   3  18   2     3031.47     3107.98     97.70 o
   4  18   2      814.90      778.83     63.06 o
   5  18   2      381.42      544.57     86.06 o
   6  18   2      624.43      576.65     28.36 o
   7  18   2       40.32       19.22     26.95 o
   8  18   2     1336.46     1184.89    148.13 o
   9  18   2     2216.07     2414.53    147.41 o
  -9  19   2      202.80      370.15     80.28 o
  -8  19   2        1.88       -9.57     60.86 o
  -7  19   2      763.10      808.10    138.19 o
  -6  19   2     1365.67     1432.75     84.31 o
  -5  19   2      148.40      180.00     42.36 o
  -4  19   2      429.66      445.69     53.61 o
  -3  19   2        0.29       24.27     30.33 o
  -2  19   2       55.89       76.90     22.63 o
  -1  19   2    10402.12     9983.74    119.85 o
   0  19   2       40.34       63.60     14.19 o
   1  19   2     1185.87     1138.44     30.89 o
   2  19   2     4107.60     3905.31     61.81 o
   3  19   2     1131.26     1080.24     62.30 o
   4  19   2     4890.70     5034.17    137.84 o
   5  19   2     1282.08     1407.46     86.76 o
   6  19   2      369.62      342.50     58.86 o
   7  19   2     2880.98     2931.48     86.48 o
   8  19   2      135.66      185.55     69.28 o
   9  19   2      166.26      304.85     81.78 o
  -9  20   2      301.18      267.03     81.29 o
  -8  20   2      316.90      440.91     77.12 o
  -7  20   2      346.65      334.52     58.28 o
  -6  20   2        1.01       81.61     47.09 o
  -5  20   2       73.39      109.77     39.14 o
  -4  20   2     4631.66     4887.96    128.76 o
  -3  20   2     6374.84     6133.17    119.78 o
  -2  20   2    22743.81    22653.49    402.66 o
  -1  20   2     1965.99     1861.40     37.41 o
   0  20   2     1118.80     1211.46     45.48 o
   1  20   2      587.60      542.03     28.47 o
   2  20   2      277.05      297.04     26.09 o
   3  20   2       10.01       12.70     31.92 o
   4  20   2     9081.49     8913.31    210.92 o
   5  20   2     1058.34     1056.51     81.08 o
   6  20   2     2258.66     2248.48    110.61 o
   7  20   2      286.96      308.65     71.95 o
   8  20   2      154.97      291.17    102.99 o
   9  20   2      162.24      114.18    126.27 o
  -9  21   2       68.45       -6.61    141.79 o
  -8  21   2      310.63      295.83     71.50 o
  -7  21   2      116.66       53.61     54.77 o
  -6  21   2     1205.16     1098.97     80.53 o
  -5  21   2      884.37      877.31     71.10 o
  -4  21   2       25.47        8.06     35.59 o
  -3  21   2     6573.12     6314.44    123.75 o
  -2  21   2      316.37      345.47     32.59 o
  -1  21   2      231.39      274.11     18.99 o
   0  21   2     1182.92     1116.87     34.34 o
   1  21   2      846.91      945.60     30.87 o
   2  21   2      740.54      706.51     25.23 o
   3  21   2     3503.05     3146.36    207.39 o
   4  21   2        0.18       10.33     42.76 o
   5  21   2      504.40      528.61     78.30 o
   6  21   2      579.49      654.46     74.92 o
   7  21   2      129.45      101.58     62.85 o
   8  21   2     1094.10     1258.67    111.52 o
  -8  22   2      287.58      425.41    175.65 o
  -7  22   2     2815.41     2570.20    196.10 o
  -6  22   2     4173.06     4439.71    143.36 o
  -5  22   2      120.81      113.68     45.90 o
  -4  22   2      209.29      230.91     44.11 o
  -3  22   2      330.80      267.24     38.98 o
  -2  22   2      322.25      396.14     35.70 o
  -1  22   2     1064.16      920.65     29.88 o
   0  22   2     1985.02     1969.07     63.51 o
   1  22   2     6613.46     6311.00     86.58 o
   2  22   2     1784.84     1750.70     37.99 o
   3  22   2     3332.22     2821.33    159.42 o
   4  22   2        0.63      -24.09     39.17 o
   5  22   2       46.35       18.05     43.39 o
   6  22   2      173.72      178.76    202.45 o
   7  22   2      178.09      139.60    102.28 o
   8  22   2     1242.76     1290.41    115.22 o
  -8  23   2      234.58      223.27    122.03 o
  -7  23   2     3214.20     3082.84    147.43 o
  -6  23   2      999.92     1118.44    105.81 o
  -5  23   2        1.80       57.89     44.60 o
  -4  23   2     1909.06     1723.38     68.17 o
  -3  23   2      240.62      264.18     35.17 o
  -2  23   2      453.61      505.36     63.25 o
  -1  23   2     2390.24     2292.52     44.99 o
   0  23   2        0.06       44.92     20.00 o
   1  23   2     3002.89     2928.62     57.95 o
   2  23   2     3847.94     3656.35    103.39 o
   3  23   2      567.01      621.88     58.86 o
   4  23   2     1852.13     1808.51     91.63 o
   5  23   2     1533.87     1458.57     93.17 o
   6  23   2       34.68      107.72     55.31 o
   7  23   2     1009.06     1142.86    101.70 o
   8  23   2       11.88       27.73     93.11 o
  -8  24   2      627.70      648.91    167.11 o
  -7  24   2       68.46      195.93     81.83 o
  -6  24   2        0.57      120.26     56.23 o
  -5  24   2      936.02      923.93    102.99 o
  -4  24   2      225.69      320.44     41.88 o
  -3  24   2     9710.49     8917.13    163.84 o
  -2  24   2     1980.39     2050.46     73.96 o
  -1  24   2     2418.32     2277.10     45.86 o
   0  24   2        3.30       31.83     20.62 o
   1  24   2      263.29      266.97     22.71 o
   2  24   2        2.01        0.36     14.55 o
   3  24   2      643.44      552.73     58.30 o
   4  24   2      759.43      791.83     72.32 o
   5  24   2     2036.29     1834.23    119.92 o
   6  24   2      783.63      931.16    261.70 o
   7  24   2      250.64      367.93     79.73 o
  -7  25   2      236.59      311.34     70.81 o
  -6  25   2       60.35       79.73    138.26 o
  -5  25   2       91.99       65.93    110.75 o
  -4  25   2        8.42        4.51     36.25 o
  -3  25   2      444.18      570.64     46.25 o
  -2  25   2        2.67        6.54     31.05 o
  -1  25   2      224.26      287.42     22.41 o
   0  25   2       45.36      118.91     24.05 o
   1  25   2      875.33      761.98     37.10 o
   2  25   2       21.77       47.02     29.93 o
   3  25   2     3188.94     3069.97    109.61 o
   4  25   2      808.60      748.37     89.52 o
   5  25   2       18.15       44.96     51.76 o
   6  25   2      422.85      497.18     73.80 o
   7  25   2       14.14       82.56     72.80 o
  -7  26   2     1248.72     1463.64    252.53 o
  -6  26   2      476.10      486.37     75.58 o
  -5  26   2       56.59      126.57     56.29 o
  -4  26   2      197.42      233.63     44.09 o
  -3  26   2     1859.71     1768.61     91.54 o
  -2  26   2     1062.96      923.15     53.70 o
  -1  26   2      157.09      167.27     21.38 o
   0  26   2      767.85      783.06     40.29 o
   1  26   2      437.83      491.86     28.93 o
   2  26   2     1026.05     1209.44     84.10 o
   3  26   2      180.04      153.07     44.06 o
   4  26   2       77.80       27.03     71.95 o
   5  26   2        1.31       -7.05     76.18 o
   6  26   2       21.62       19.48     61.87 o
   7  26   2       54.06       35.27     73.50 o
  -7  27   2      233.24      242.60    219.38 o
  -6  27   2       41.09      170.71    105.81 o
  -5  27   2       14.13      -33.02     41.84 o
  -4  27   2     1321.37     1290.52     71.38 o
  -3  27   2      204.42      222.86     39.97 o
  -2  27   2       99.87      167.87     42.98 o
  -1  27   2      791.77      765.68     38.64 o
   0  27   2        1.11       21.66     27.68 o
   1  27   2       89.76      176.24     26.88 o
   2  27   2     2723.28     2581.89    112.97 o
   3  27   2       68.65       70.42     37.99 o
   4  27   2      735.53      929.60    142.49 o
   5  27   2      430.98      614.47     76.50 o
   6  27   2      332.93      472.92     81.12 o
  -6  28   2        0.07      -21.09     51.24 o
  -5  28   2      553.92      577.57     79.31 o
  -4  28   2      613.25      685.65     59.16 o
  -3  28   2      964.40      878.88     62.42 o
  -2  28   2     1210.19     1213.16     74.16 o
  -1  28   2      260.08      269.34     28.64 o
   0  28   2      175.14      294.22     33.60 o
   1  28   2        0.38       17.51     24.70 o
   2  28   2       11.01       27.99     34.65 o
   3  28   2      146.12      131.47     53.27 o
   4  28   2      488.28      512.20     77.74 o
   5  28   2      932.17      964.89     90.95 o
   6  28   2      219.45      425.72     82.93 o
  -6  29   2      294.03      234.47     57.16 o
  -5  29   2      695.76      733.08     86.33 o
  -4  29   2      108.83      136.94     44.33 o
  -3  29   2     1584.96     1731.86     76.70 o
  -2  29   2      651.59      674.67     53.40 o
  -1  29   2       12.38       55.21     28.92 o
   0  29   2      626.85      745.09     43.67 o
   1  29   2     1089.12      972.83     46.61 o
   2  29   2        0.40      -45.04     50.52 o
   3  29   2     1230.61     1231.56     72.98 o
   4  29   2        4.25      -24.24     42.37 o
   5  29   2        2.95      -61.99     95.23 o
   6  29   2      184.15      209.65     75.49 o
  -5  30   2      374.69      298.44     57.02 o
  -4  30   2       66.90       61.57     58.05 o
  -3  30   2      321.95      272.97     65.60 o
  -2  30   2      420.14      434.30     47.78 o
  -1  30   2        9.69       57.46     26.64 o
   0  30   2       21.92      -10.35     27.48 o
   1  30   2      721.26      681.29     42.17 o
   2  30   2      839.46      830.80     58.73 o
   3  30   2      687.60      699.05     58.37 o
   4  30   2       76.02       21.60    109.84 o
   5  30   2       44.87      -32.48     64.88 o
  -5  31   2      151.64      146.26     54.31 o
  -4  31   2       91.25       70.07     50.74 o
  -3  31   2       16.08       15.58     42.77 o
  -2  31   2       43.84       65.07     40.26 o
  -1  31   2      873.07      885.70     60.68 o
   0  31   2        9.20       17.06     30.34 o
   1  31   2       13.14      -21.68     62.64 o
   2  31   2       72.51      237.02     74.77 o
   3  31   2        6.33       45.78     43.19 o
   4  31   2      125.30      191.94     50.26 o
  -4  32   2       70.44       98.20     50.02 o
  -3  32   2      472.38      489.26     56.66 o
  -2  32   2      631.75      765.67     58.99 o
  -1  32   2      313.00      338.52     46.19 o
   0  32   2       84.25       60.30     31.12 o
   1  32   2       16.53       69.53     39.12 o
   2  32   2       14.73       -4.39     41.17 o
   3  32   2        5.54      -44.67     44.67 o
   4  32   2      238.88      298.38     56.67 o
  -3  33   2      966.56      877.69     66.54 o
  -2  33   2       52.22       53.32     44.12 o
  -1  33   2      270.83      302.30     57.29 o
   0  33   2        1.40       21.79     39.81 o
   1  33   2      265.72      310.97     52.23 o
   2  33   2      356.28      281.89     90.38 o
   3  33   2      272.09      312.37     53.72 o
  -2  34   2       14.16       72.67     67.34 o
  -1  34   2      200.38      216.58     70.54 o
   0  34   2      134.57       12.29     55.50 o
   1  34   2      382.80      334.04     64.29 o
   2  34   2       96.95      134.23     49.01 o
 -11   0   3     1076.35     1311.91    165.06 o
  -9   0   3       73.79      -18.34     66.31 o
  -7   0   3      144.77      129.79     55.02 o
  -5   0   3    20459.70    19893.19    512.12 o
  -3   0   3       38.31       25.49     12.98 o
  -1   0   3      676.20      797.40     37.01 o
   3   0   3    65366.29    63599.27    851.63 o
   5   0   3     2470.65     2778.88     88.58 o
   7   0   3     3336.02     2977.31    137.55 o
   9   0   3     8685.18     8457.73    224.66 o
 -11   1   3      597.52      460.55     79.73 o
 -10   1   3      419.35      325.17     64.82 o
  -9   1   3     1220.79     1091.09     87.79 o
  -8   1   3     2399.15     2169.36     97.23 o
  -7   1   3      927.01      699.76     83.24 o
  -6   1   3      118.97      117.40     33.86 o
  -5   1   3     1234.31     1130.69     55.31 o
  -4   1   3    27289.57    28747.22    339.33 o
  -3   1   3     2902.83     2875.81     44.62 o
  -2   1   3    33836.38    34720.29    437.36 o
  -1   1   3       94.51      156.14      7.53 o
   0   1   3     3775.56     4012.18     38.53 o
   1   1   3    85495.45    82592.13    961.88 o
   2   1   3      238.11      296.96     13.13 o
   3   1   3      636.55      564.26     23.33 o
   4   1   3    37994.25    39992.93    479.89 o
   5   1   3     3999.17     4304.20     81.94 o
   6   1   3      730.46      605.01     51.19 o
   7   1   3      964.11     1040.06     53.54 o
   8   1   3     7195.52     7282.44    136.96 o
   9   1   3       73.15       91.86     39.78 o
  10   1   3      457.57      528.42     80.01 o
 -11   2   3      292.83      142.06     70.74 o
 -10   2   3      137.15       88.82     58.76 o
  -9   2   3     6195.30     6262.27    202.38 o
  -8   2   3      243.64      215.74     50.37 o
  -7   2   3     1986.03     2025.85     87.52 o
  -6   2   3     1818.38     1990.22     78.08 o
  -5   2   3     1077.88     1405.15     59.35 o
  -4   2   3       87.18      145.65     17.78 o
  -3   2   3    29906.48    30319.24    321.31 o
  -2   2   3     1291.20     1322.27     27.96 o
  -1   2   3    54666.39    48553.89    555.82 o
   0   2   3    49716.82    47618.94    384.52 o
   2   2   3     1722.21     1931.66     26.60 o
   3   2   3      992.62      844.83     27.13 o
   4   2   3      391.75      387.32     29.12 o
   5   2   3    43848.34    41734.81    506.48 o
   6   2   3      284.15      297.33     36.29 o
   7   2   3     4493.70     4324.25    113.59 o
   8   2   3       46.00      113.57     36.45 o
   9   2   3        0.01      -36.06     36.06 o
  10   2   3       18.24      -15.27     48.26 o
 -11   3   3      833.11      823.31     92.27 o
 -10   3   3      813.21      902.66    203.79 o
  -9   3   3     2696.94     2561.79    111.15 o
  -8   3   3     3364.32     3199.85    115.51 o
  -7   3   3     3549.92     3549.18    112.67 o
  -6   3   3      862.96      805.89     56.63 o
  -5   3   3    16391.65    17333.25    320.58 o
  -4   3   3    11662.46    11801.97    155.57 o
  -3   3   3     3421.76     3176.12     47.09 o
  -2   3   3    20475.16    21456.34    227.69 o
  -1   3   3    44586.32    43062.78    495.22 o
   0   3   3    67003.09    64604.83    917.91 o
   1   3   3      940.28      881.08     20.62 o
   2   3   3      539.50      571.22     14.67 o
   3   3   3     8055.46     8559.63    105.95 o
   4   3   3     7840.60     7848.62    116.81 o
   5   3   3     1604.21     1580.63     73.51 o
   6   3   3     2730.62     2666.71     76.61 o
   7   3   3       62.98       68.23     28.75 o
   8   3   3      501.63      632.09     66.38 o
   9   3   3        6.01       81.95     64.11 o
  10   3   3     2556.75     2365.88    124.94 o
 -11   4   3      340.10      426.47    172.82 o
 -10   4   3       19.47      134.98     60.35 o
  -9   4   3        4.56       22.92     48.76 o
  -8   4   3     1940.59     1629.89     88.37 o
  -7   4   3     6746.04     6628.19    163.72 o
  -6   4   3     2305.18     2260.38     81.75 o
  -5   4   3    30358.88    29719.63    517.99 o
  -4   4   3     2971.89     3236.21     51.60 o
  -3   4   3      736.88      561.15     33.82 o
  -2   4   3     3884.36     4214.00     53.60 o
  -1   4   3     1088.80     1130.24     22.89 o
   0   4   3      719.22      791.19     12.94 o
   1   4   3   154822.38   136843.97   1597.93 o
   2   4   3     3379.83     3492.37     40.68 o
   3   4   3    62796.39    60942.30    632.85 o
   4   4   3     4066.35     4441.44     77.74 o
   5   4   3      609.91      717.75     35.41 o
   6   4   3      564.72      611.08     54.24 o
   7   4   3     2555.96     2318.06     68.96 o
   8   4   3        3.56       -6.91     31.91 o
   9   4   3    11146.13    11171.19    191.49 o
  10   4   3      204.62      127.19     53.16 o
 -11   5   3      502.35      397.45     74.32 o
 -10   5   3      657.76      625.86     78.89 o
  -9   5   3     2270.90     2333.01    109.26 o
  -8   5   3     2018.51     1759.16     98.70 o
  -7   5   3     8518.46     8696.31    197.77 o
  -6   5   3     2244.60     2198.28     71.67 o
  -5   5   3     3387.91     3228.36     73.50 o
  -4   5   3     6995.98     6940.85     88.56 o
  -3   5   3    18544.71    19235.13    207.33 o
  -2   5   3     1129.46     1160.42     22.86 o
  -1   5   3    67298.86    64794.69    662.14 o
   0   5   3     1308.64     1210.67     16.60 o
   1   5   3    21497.35    22452.84    275.18 o
   2   5   3      401.92      447.90     15.59 o
   3   5   3     5879.90     5833.23     78.04 o
   4   5   3     5690.41     5541.30     79.63 o
   5   5   3     1683.40     1905.61     59.87 o
   6   5   3     1069.59     1047.41     79.31 o
   7   5   3     2644.16     2668.14     74.31 o
   8   5   3      292.50      342.52     42.76 o
   9   5   3     3011.50     2729.26    101.54 o
  10   5   3      564.07      648.62     69.07 o
 -11   6   3       72.70      222.52     70.45 o
 -10   6   3      439.11      477.35     73.48 o
  -9   6   3      688.33      755.04     77.52 o
  -8   6   3      870.68      979.00     76.60 o
  -7   6   3     3326.61     3432.57     90.35 o
  -6   6   3       93.68      107.35     27.09 o
  -5   6   3      127.34      205.66     20.88 o
  -4   6   3      680.59      941.31     29.11 o
  -3   6   3     9486.22     8978.47    103.47 o
  -2   6   3     1089.50     1195.23     19.81 o
  -1   6   3    38870.76    35054.97    381.60 o
   0   6   3    26222.38    28075.19    283.83 o
   1   6   3     5133.29     6382.14     60.79 o
   2   6   3      687.36      796.16     23.47 o
   3   6   3      366.91      631.88     24.42 o
   4   6   3        3.26      -10.24     12.80 o
   5   6   3    48051.17    47445.37    571.48 o
   6   6   3     1508.28     1565.00     58.99 o
   7   6   3     6888.67     6756.72    123.85 o
   8   6   3     1077.33      996.36     65.21 o
   9   6   3      392.59      374.65     51.84 o
  10   6   3       25.09      105.73     80.12 o
 -11   7   3      576.54      702.76     89.73 o
 -10   7   3      177.87       94.25     60.64 o
  -9   7   3     2565.73     2406.45    108.38 o
  -8   7   3     1251.03     1255.97     78.18 o
  -7   7   3     1766.97     1703.69     68.74 o
  -6   7   3     1633.51     1739.27     68.20 o
  -5   7   3    14714.05    15391.26    231.78 o
  -4   7   3    15107.00    16361.04    217.68 o
  -3   7   3    18039.27    18593.51    200.12 o
  -2   7   3        8.39       46.12      5.70 o
  -1   7   3      305.52      286.74     10.25 o
   0   7   3     3944.83     3823.93     42.10 o
   1   7   3      306.28      249.81     10.90 o
   2   7   3     3039.31     3262.11     38.47 o
   3   7   3     8425.24     8832.21    108.72 o
   4   7   3     5491.37     5315.65     77.37 o
   5   7   3     3534.84     3596.24     72.91 o
   6   7   3      876.74      944.62     51.66 o
   7   7   3     2388.86     2486.66     80.96 o
   8   7   3       23.60       40.97     38.23 o
   9   7   3      912.99     1190.10     76.61 o
  10   7   3     1069.29      964.21     81.95 o
 -10   8   3       65.59      127.80     64.19 o
  -9   8   3       18.58       25.77     49.49 o
  -8   8   3      130.76      121.47     38.16 o
  -7   8   3     1325.16     1385.19     60.74 o
  -6   8   3     2265.81     2149.12     64.32 o
  -5   8   3    20406.29    20142.06    225.94 o
  -4   8   3       56.82       21.42     11.82 o
  -3   8   3     2240.43     2025.50     30.44 o
  -2   8   3       46.09      156.04      8.08 o
  -1   8   3     4350.43     4377.55     50.01 o
   0   8   3     2826.21     3107.90     36.56 o
   1   8   3    61595.13    58337.63    553.17 o
   2   8   3     5484.26     5912.71     88.72 o
   3   8   3    12669.03    11713.54    152.52 o
   4   8   3      924.60      934.76     32.49 o
   5   8   3        1.37       19.81     33.57 o
   6   8   3       72.73       45.49     68.42 o
   7   8   3     8378.06     8121.94    157.27 o
   8   8   3      132.14       87.21    119.21 o
   9   8   3     9862.16     9583.51    194.15 o
  10   8   3      553.42      697.45     69.80 o
 -10   9   3      926.19      930.45     85.54 o
  -9   9   3      765.18      788.81     76.23 o
  -8   9   3     1555.95     1537.43     85.37 o
  -7   9   3     3550.34     3399.98     88.96 o
  -6   9   3        4.03       -7.66     23.46 o
  -5   9   3     1177.52     1195.70     46.96 o
  -4   9   3     8724.13     8378.13    101.53 o
  -3   9   3     6566.59     6369.91     76.09 o
  -2   9   3     2590.11     2513.04     36.89 o
  -1   9   3     9106.95     8847.98     92.00 o
   0   9   3    19867.96    20617.60    201.94 o
   1   9   3    20188.12    21218.11    280.53 o
   2   9   3     2531.67     2762.33     43.11 o
   3   9   3      855.81      779.13     26.11 o
   4   9   3    14680.43    15109.93    195.63 o
   5   9   3     5200.86     5510.33    107.88 o
   6   9   3     3720.20     3528.72     88.03 o
   7   9   3     2020.24     2053.64     73.34 o
   8   9   3        4.79       18.11     35.81 o
   9   9   3      808.60      987.88     71.40 o
  10   9   3     1958.09     1688.26    165.19 o
 -10  10   3      372.27      399.76     68.88 o
  -9  10   3     5207.39     5090.47    172.05 o
  -8  10   3      312.19      347.08     52.20 o
  -7  10   3      642.83      759.55     50.12 o
  -6  10   3       25.75       49.17     20.55 o
  -5  10   3     2290.02     2400.48     44.43 o
  -4  10   3      777.85      771.55     22.91 o
  -3  10   3    24964.09    24643.42    260.10 o
  -2  10   3    19217.74    19894.00    209.44 o
  -1  10   3    73163.18    68166.18    699.59 o
   0  10   3     1410.47     1402.60     35.59 o
   1  10   3     3784.17     3782.32     48.26 o
   2  10   3       57.72      129.60     28.34 o
   3  10   3     4747.18     5120.58     77.60 o
   4  10   3      929.45      899.46     31.54 o
   5  10   3    15450.62    14705.09    346.53 o
   6  10   3     5276.45     5653.01    116.68 o
   7  10   3     3521.71     3479.45     92.76 o
   8  10   3     1821.19     1694.18     94.43 o
   9  10   3      172.99      125.12     45.00 o
  10  10   3       19.68      -51.46     51.46 o
 -10  11   3      529.31      438.60     70.19 o
  -9  11   3      105.93      172.27     42.60 o
  -8  11   3     1719.02     1601.03     84.79 o
  -7  11   3     3649.16     3422.74     87.61 o
  -6  11   3      739.79      717.12     36.21 o
  -5  11   3    10217.39    10126.67    123.03 o
  -4  11   3      778.41      767.89     22.02 o
  -3  11   3     8095.88     8558.33     97.92 o
  -2  11   3     1239.74     1452.90     23.34 o
  -1  11   3     4969.57     5279.02     60.52 o
   0  11   3     6379.46     6133.55     76.53 o
   1  11   3     1473.18     1341.25     26.02 o
   2  11   3      269.15      240.84     16.53 o
   3  11   3     1159.76      971.52     28.85 o
   4  11   3     4374.76     4455.45     73.88 o
   5  11   3     1886.83     1859.45     48.51 o
   6  11   3      324.84      327.18     65.48 o
   7  11   3      141.57       88.62     32.88 o
   8  11   3     1773.89     1900.95     86.63 o
   9  11   3      249.13      314.26     49.36 o
  10  11   3      496.96      520.89     65.15 o
 -10  12   3       21.65      145.11     59.92 o
  -9  12   3       61.98       65.58     42.05 o
  -8  12   3      465.34      491.61     54.80 o
  -7  12   3     1746.14     1827.65     65.53 o
  -6  12   3     3065.54     3050.51     62.42 o
  -5  12   3    23953.46    23971.37    288.04 o
  -4  12   3      194.44      185.47     13.24 o
  -3  12   3    13715.25    14934.13    162.16 o
  -2  12   3       64.97       86.21      7.89 o
  -1  12   3     3622.44     3690.62     46.54 o
   0  12   3     4365.78     4741.20     63.16 o
   1  12   3    15664.27    14467.99    162.15 o
   2  12   3      937.58      943.49     26.47 o
   3  12   3     8485.07     7543.81    105.77 o
   4  12   3     2349.94     2481.36     50.27 o
   5  12   3      968.29     1026.74     38.00 o
   6  12   3       59.95       61.63     26.96 o
   7  12   3       17.06       55.71     37.40 o
   8  12   3        6.26       20.72     34.54 o
   9  12   3     3172.52     3338.73    150.06 o
  10  12   3      452.61      551.72     68.48 o
 -10  13   3     1348.87     1270.26    100.69 o
  -9  13   3     2949.96     3041.79     98.39 o
  -8  13   3       72.23      119.11     43.73 o
  -7  13   3    10560.55     9985.52    174.80 o
  -6  13   3     1512.11     1519.92     43.00 o
  -5  13   3     2235.47     2342.87     41.86 o
  -4  13   3    10840.99    11429.71    129.90 o
  -3  13   3     2909.00     3033.07     47.79 o
  -2  13   3      204.65      240.92     19.08 o
  -1  13   3    33253.05    33827.77    324.64 o
   0  13   3     4891.01     5032.80     67.16 o
   1  13   3      688.32      611.46     21.64 o
   2  13   3     1904.48     2017.94     39.61 o
   3  13   3     1157.22     1140.31     33.55 o
   4  13   3    11510.35    11579.34    154.94 o
   5  13   3       40.70       37.34     18.64 o
   6  13   3        8.52       15.79     34.52 o
   7  13   3     1711.25     1915.35    103.14 o
   8  13   3      685.91      668.23     69.35 o
   9  13   3      191.83      161.11     74.80 o
  10  13   3     1041.39     1046.59     77.99 o
 -10  14   3      785.11      772.19     66.07 o
  -9  14   3     3477.97     3371.15    102.57 o
  -8  14   3      106.63      134.60     50.08 o
  -7  14   3     3167.71     3099.46     66.78 o
  -6  14   3      119.16      178.64     20.93 o
  -5  14   3      595.08      603.18     35.04 o
  -4  14   3     7000.51     7279.64    114.58 o
  -3  14   3    11501.38    11611.97    179.36 o
  -2  14   3     8164.08     8176.98     96.33 o
  -1  14   3    15858.29    15235.72    169.00 o
   0  14   3    12551.80    13165.24    136.91 o
   1  14   3     1895.59     1946.79     43.98 o
   2  14   3      520.91      557.44     25.05 o
   3  14   3      873.29      788.75     26.87 o
   4  14   3       46.84       30.60     17.92 o
   5  14   3    15620.47    15476.57    205.01 o
   6  14   3     2141.05     2214.86     67.74 o
   7  14   3      177.36      238.93     37.96 o
   8  14   3      558.98      564.64     51.10 o
   9  14   3        0.50       17.09     43.43 o
 -10  15   3      374.94      432.08     86.77 o
  -9  15   3        9.06      -30.55     44.78 o
  -8  15   3     1033.92      879.53     85.35 o
  -7  15   3      378.84      361.90     46.06 o
  -6  15   3     7076.53     6988.81    103.35 o
  -5  15   3     1571.98     1535.64     32.08 o
  -4  15   3     3808.44     3904.94     79.18 o
  -3  15   3     5990.99     6068.43    102.68 o
  -2  15   3      879.29      984.59     22.05 o
  -1  15   3     5178.11     5202.23     63.44 o
   0  15   3    20672.30    20943.34    209.02 o
   1  15   3     4066.40     4069.28     65.81 o
   2  15   3     2267.62     2521.16     46.79 o
   3  15   3     4857.00     5130.07     77.76 o
   4  15   3     3382.43     3409.34     96.62 o
   5  15   3     1633.97     1756.94     49.38 o
   6  15   3     1533.21     1469.89     48.21 o
   7  15   3        5.65       65.74     33.51 o
   8  15   3      403.35      446.99     47.73 o
   9  15   3       19.65       30.69     43.51 o
 -10  16   3       32.36      -23.62     70.28 o
  -9  16   3      243.39      131.98     45.48 o
  -8  16   3      944.08      951.42     64.96 o
  -7  16   3      176.36      198.73     30.69 o
  -6  16   3     4165.32     4002.60     99.58 o
  -5  16   3     5826.53     5703.70    142.34 o
  -4  16   3      244.63      278.75     26.75 o
  -3  16   3      243.35      278.06     23.53 o
  -2  16   3     3855.04     3871.80     53.37 o
  -1  16   3     3206.07     3228.36     48.82 o
   0  16   3     9239.33     9380.59    103.70 o
   1  16   3    12770.30    12322.08    159.56 o
   2  16   3     9508.95     9383.43    126.27 o
   3  16   3     9956.94     9814.49    132.15 o
   4  16   3      126.34      116.40     16.94 o
   5  16   3      674.84      718.76     31.98 o
   6  16   3       74.55      120.66     24.38 o
   7  16   3     3690.52     3363.04     93.10 o
   8  16   3        9.68       35.61     37.80 o
   9  16   3     2095.86     1997.22     91.16 o
  -9  17   3     2422.72     2509.74    130.84 o
  -8  17   3       38.85      -13.01     34.64 o
  -7  17   3     3294.91     3186.86     75.68 o
  -6  17   3      399.13      414.76     52.41 o
  -5  17   3     1258.63     1338.45    102.28 o
  -4  17   3     2359.69     2355.32     68.29 o
  -3  17   3      166.72      130.41     19.92 o
  -2  17   3    10650.58    11210.56    129.55 o
  -1  17   3     4911.10     4979.78     67.66 o
   0  17   3     1054.58      950.57     24.75 o
   1  17   3     7493.52     8077.10    112.86 o
   2  17   3      179.43      193.64     17.36 o
   3  17   3      474.71      453.68     23.17 o
   4  17   3     2758.51     2833.28     52.60 o
   5  17   3       46.03       34.93     18.06 o
   6  17   3       23.69       55.58     25.25 o
   7  17   3      821.98      933.91     55.84 o
   8  17   3      293.18      317.58     44.21 o
   9  17   3      250.96      379.32     81.51 o
  -9  18   3     1091.30     1129.43    101.58 o
  -8  18   3      276.89      399.26    107.22 o
  -7  18   3       25.29      118.86     51.82 o
  -6  18   3      410.70      370.77     54.00 o
  -5  18   3     4578.60     4338.70    121.01 o
  -4  18   3     3521.17     3469.54     75.94 o
  -3  18   3     5397.69     5367.13     87.81 o
  -2  18   3     6424.20     6219.75     81.09 o
  -1  18   3     2721.97     2488.64     55.98 o
   0  18   3      710.63      571.11     23.73 o
   1  18   3      893.77     1035.74     68.83 o
   2  18   3       50.24       34.59     14.86 o
   3  18   3      300.67      288.34     19.62 o
   4  18   3     1373.83     1320.74     39.61 o
   5  18   3     3335.67     3230.23     59.31 o
   6  18   3      445.04      574.07     36.25 o
   7  18   3     1317.61     1267.66     58.63 o
   8  18   3      408.03      517.26     49.06 o
   9  18   3       11.61       13.05     74.32 o
  -9  19   3       59.14      155.26    122.74 o
  -8  19   3      159.59      169.30    102.99 o
  -7  19   3      488.62      656.43     70.08 o
  -6  19   3      881.38      824.87     68.02 o
  -5  19   3     2692.30     2819.92    142.49 o
  -4  19   3      185.82      182.54     36.02 o
  -3  19   3     7924.25     8306.37    145.98 o
  -2  19   3     2135.84     2074.67     37.29 o
  -1  19   3       43.72       74.98     14.54 o
   0  19   3     2614.39     2449.13     46.42 o
   1  19   3     1287.38     1386.98     38.59 o
   2  19   3       15.83       39.39     15.00 o
   3  19   3     2694.07     2793.50     50.82 o
   4  19   3     1014.89     1003.00     28.06 o
   5  19   3     1270.31     1310.86     43.68 o
   6  19   3     2725.17     2401.98     65.91 o
   7  19   3       14.54       14.36     61.58 o
   8  19   3      955.12      852.16     96.63 o
   9  19   3       31.03      356.98    161.54 o
  -9  20   3      334.24      150.53     96.64 o
  -8  20   3      323.47      286.99    110.75 o
  -7  20   3      348.94      403.36     69.83 o
  -6  20   3     3005.10     2851.76    107.09 o
  -5  20   3     6100.08     6268.67    157.62 o
  -4  20   3      166.81      151.77     36.74 o
  -3  20   3       17.23       15.32     23.39 o
  -2  20   3      136.84      158.80     26.44 o
  -1  20   3      299.27      355.28     21.61 o
   0  20   3      436.40      385.64     23.60 o
   1  20   3     6911.65     6703.77     90.18 o
   2  20   3     3568.74     3475.09     72.88 o
   3  20   3     4452.76     4449.33     90.02 o
   4  20   3     1698.34     1725.62     85.18 o
   5  20   3      356.27      417.10     60.20 o
   6  20   3      356.47      176.79     57.76 o
   7  20   3     1967.80     1855.58    113.61 o
   8  20   3      243.25      261.99     76.64 o
  -9  21   3     1315.66     1382.45    166.47 o
  -8  21   3        9.71       -1.19     65.89 o
  -7  21   3     1336.84     1454.73     99.93 o
  -6  21   3      482.89      439.97     59.75 o
  -5  21   3      267.33      304.24     50.35 o
  -4  21   3     5958.89     5706.49    144.57 o
  -3  21   3      358.74      414.08     41.44 o
  -2  21   3       94.65      141.28     12.64 o
  -1  21   3     3858.18     3770.36     84.20 o
   0  21   3     1079.46     1073.51     38.69 o
   1  21   3     3205.01     3131.32     55.20 o
   2  21   3     3887.03     3729.34     66.38 o
   3  21   3      376.85      397.62     38.85 o
   4  21   3      576.01      551.43     59.76 o
   5  21   3      613.61      638.82     91.63 o
   6  21   3      986.22     1036.60     89.73 o
   7  21   3     1340.85     1266.77    111.23 o
   8  21   3      173.32      -28.24     95.93 o
  -8  22   3      620.54      656.91     84.16 o
  -7  22   3        5.81       18.25    103.69 o
  -6  22   3      396.53      330.25     57.25 o
  -5  22   3       60.23      105.93     58.55 o
  -4  22   3     1494.15     1387.82     62.30 o
  -3  22   3      255.67      247.40     42.35 o
  -2  22   3      245.96      316.35     38.28 o
  -1  22   3     3284.66     3381.98     56.34 o
   0  22   3     2199.47     2083.21     50.80 o
   1  22   3       28.87       90.78     19.42 o
   2  22   3      538.26      445.03     32.17 o
   3  22   3        9.70       15.02     37.87 o
   4  22   3     4260.92     3817.25    127.59 o
   5  22   3     2553.44     2591.99    114.67 o
   6  22   3     1895.25     2043.85    121.26 o
   7  22   3       94.87      150.70     88.18 o
   8  22   3      279.52      356.93    122.74 o
  -8  23   3      124.90      119.97     74.10 o
  -7  23   3      438.33      520.88    126.97 o
  -6  23   3       42.31       24.30     53.61 o
  -5  23   3      807.47      843.06     69.42 o
  -4  23   3      818.65      903.39     60.67 o
  -3  23   3      498.20      572.13     46.18 o
  -2  23   3      243.84      236.39     52.02 o
  -1  23   3      108.36      140.40     18.91 o
   0  23   3      366.17      385.04     28.36 o
   1  23   3      365.83      412.77     25.77 o
   2  23   3      528.01      509.53     29.02 o
   3  23   3      674.77      732.26     73.29 o
   4  23   3     1311.60     1377.87     86.18 o
   5  23   3     2110.15     2174.31    171.34 o
   6  23   3      113.54       66.13     76.89 o
   7  23   3       46.95      -78.56    137.55 o
   8  23   3        0.86       50.90    115.69 o
  -8  24   3       74.95       -7.08     75.22 o
  -7  24   3      178.39      227.14     67.01 o
  -6  24   3     1676.27     1597.72     98.34 o
  -5  24   3     1857.80     1854.90     79.18 o
  -4  24   3      160.42      170.31     52.63 o
  -3  24   3      120.05      173.02     52.66 o
  -2  24   3      264.62      299.47     55.29 o
  -1  24   3       67.18       49.02     24.44 o
   0  24   3      299.69      306.19     27.57 o
   1  24   3      454.55      518.21     28.68 o
   2  24   3     4788.33     4559.73     70.03 o
   3  24   3      442.35      465.46     62.08 o
   4  24   3      175.37      265.40     53.76 o
   5  24   3      307.99      230.73     61.05 o
   6  24   3       21.08       27.38     65.60 o
   7  24   3      250.19      204.57    104.40 o
  -7  25   3      319.05      529.39     75.93 o
  -6  25   3       20.85       97.01     57.84 o
  -5  25   3      182.00      154.55     42.53 o
  -4  25   3      588.82      745.88     87.65 o
  -3  25   3      440.91      426.68     45.70 o
  -2  25   3       57.71       70.89     29.61 o
  -1  25   3     3823.53     3697.71     62.34 o
   0  25   3      714.67      702.15     38.73 o
   1  25   3      926.56      994.38     37.94 o
   2  25   3      785.66      700.42     31.35 o
   3  25   3      553.13      590.03     60.30 o
   4  25   3     1564.21     1643.90     93.76 o
   5  25   3      191.94      180.58     84.65 o
   6  25   3      475.41      506.97     79.14 o
   7  25   3      380.45      414.60     83.94 o
  -7  26   3      249.60      234.11     72.42 o
  -6  26   3      191.12      209.02     51.44 o
  -5  26   3      629.04      498.99     51.98 o
  -4  26   3      377.71      516.35     76.48 o
  -3  26   3     1152.07     1174.63     62.47 o
  -2  26   3      321.04      358.99     46.46 o
  -1  26   3     1503.20     1589.59     44.42 o
   0  26   3      809.36      753.39     41.09 o
   1  26   3       78.18       62.34     28.76 o
   2  26   3      802.65      671.48     63.46 o
   3  26   3      104.23       43.73     45.89 o
   4  26   3      137.25      131.98     53.20 o
   5  26   3      501.25      685.62     77.64 o
   6  26   3     1897.62     2220.25    207.32 o
   7  26   3       39.80       38.63    147.43 o
  -7  27   3        0.45      -62.78     78.31 o
  -6  27   3     1614.17     1650.66     95.47 o
  -5  27   3     1054.20     1068.91     71.31 o
  -4  27   3        8.39      -12.86     47.51 o
  -3  27   3     2577.60     2454.82     82.17 o
  -2  27   3      111.67      138.27     35.08 o
  -1  27   3       10.24       11.08     22.39 o
   0  27   3     3096.05     2979.40     67.32 o
   1  27   3      340.84      399.28     32.43 o
   2  27   3      261.29      289.48     27.55 o
   3  27   3       16.76      -44.86     44.86 o
   4  27   3        0.21      -49.38     49.38 o
   5  27   3     1026.21     1174.63    100.22 o
   6  27   3      292.51      274.57     70.20 o
  -6  28   3     1223.10     1394.51     94.62 o
  -5  28   3     1063.03     1121.50     76.96 o
  -4  28   3      340.85      436.06     49.53 o
  -3  28   3      849.88      864.52     59.93 o
  -2  28   3      672.58      699.28     53.26 o
  -1  28   3      131.76      121.07     25.96 o
   0  28   3      442.95      451.15     60.93 o
   1  28   3      103.14      126.45     29.25 o
   2  28   3     1823.72     1657.20     49.71 o
   3  28   3      123.25      170.84     51.37 o
   4  28   3      172.56      249.98     61.25 o
   5  28   3        0.76       -5.03     62.47 o
   6  28   3        4.36       27.12    187.64 o
  -6  29   3        7.95       65.43     54.82 o
  -5  29   3      371.52      468.29     56.39 o
  -4  29   3       81.42       92.35     44.39 o
  -3  29   3      812.09      828.61     62.30 o
  -2  29   3      636.80      600.43     64.71 o
  -1  29   3     1637.05     1728.36     53.54 o
   0  29   3       22.17      -18.38     30.94 o
   1  29   3     1800.30     1747.20     87.34 o
   2  29   3      139.77       72.43     38.07 o
   3  29   3       34.19       56.95     41.52 o
   4  29   3     1119.53      955.50     90.28 o
   5  29   3       50.51       54.98     70.54 o
  -5  30   3        6.18      131.71     51.39 o
  -4  30   3      332.06      331.11     59.30 o
  -3  30   3       13.28       28.97     41.35 o
  -2  30   3      865.93      913.94     61.02 o
  -1  30   3     1519.83     1538.55     72.03 o
   0  30   3       96.75      125.85     30.25 o
   1  30   3      383.33      403.28     35.51 o
   2  30   3        4.45      -36.38     36.38 o
   3  30   3       48.20       14.14     43.55 o
   4  30   3      505.95      473.80     84.52 o
   5  30   3      459.47      434.95     79.27 o
  -5  31   3      330.53      495.76    118.51 o
  -4  31   3       33.20        7.35     67.77 o
  -3  31   3      638.64      780.06     76.45 o
  -2  31   3       23.09       44.22     53.20 o
  -1  31   3        0.05       53.48     38.32 o
   0  31   3      488.45      481.05     40.12 o
   1  31   3       49.65       63.68     36.71 o
   2  31   3       28.56       15.34     78.10 o
   3  31   3      415.46      489.55     98.76 o
   4  31   3        0.35       13.34     48.58 o
  -4  32   3      435.03      547.72     80.55 o
  -3  32   3      183.13      172.15     63.88 o
  -2  32   3       27.73       34.00     42.55 o
  -1  32   3        5.50       32.71     48.12 o
   0  32   3      318.09      347.57     37.53 o
   1  32   3      113.16      177.73     44.22 o
   2  32   3      718.02      805.34     65.82 o
   3  32   3      176.13      207.82     49.61 o
   4  32   3      184.73      164.12     68.29 o
  -3  33   3       16.53       83.12     51.90 o
  -2  33   3      408.54      419.29     54.22 o
  -1  33   3      255.59      267.15     48.09 o
   0  33   3       57.46       37.92     40.91 o
   1  33   3      204.53      257.13     58.20 o
   2  33   3       31.36       50.23     74.95 o
   3  33   3        0.01      -14.31     48.77 o
  -2  34   3      411.61      435.80     57.01 o
  -1  34   3        2.00       -5.89     44.45 o
   0  34   3      632.32      573.21     70.07 o
   1  34   3        1.07      -47.17     47.17 o
 -10   0   4      122.76      102.99     83.24 o
  -8   0   4      670.57      567.14     90.29 o
  -6   0   4    15632.20    16245.13    444.40 o
  -4   0   4    25805.16    27030.40    466.35 o
  -2   0   4      307.36      380.24     52.91 o
   0   0   4    32081.28    33826.12    528.95 o
   2   0   4    27656.87    28855.42    343.88 o
   4   0   4      707.00      757.55     43.98 o
   6   0   4     3459.83     3465.64    172.75 o
   8   0   4       55.30      121.64     53.15 o
  10   0   4     1246.84     1480.88    115.54 o
 -11   1   4       48.05      104.48     91.70 o
 -10   1   4     1725.02     1631.03    108.72 o
  -9   1   4       15.87      -45.89     45.89 o
  -8   1   4     1225.08     1288.90     83.73 o
  -7   1   4     6128.71     5962.25    294.15 o
  -6   1   4     7212.74     7590.34    184.74 o
  -5   1   4      811.77      823.21     52.20 o
  -4   1   4    22246.10    22466.88    278.60 o
  -3   1   4     6213.82     6122.39    100.59 o
  -2   1   4    23119.79    23058.41    276.34 o
  -1   1   4   102042.13   102504.41   2331.78 o
   0   1   4    45437.64    43338.18    376.55 o
   1   1   4    55189.42    54239.00    490.26 o
   2   1   4    20739.92    20136.32    173.82 o
   3   1   4     1912.48     1887.02     66.99 o
   4   1   4    13057.72    11983.21    165.60 o
   5   1   4     8182.06     8272.13    142.95 o
   6   1   4    12860.86    12846.09    188.29 o
   7   1   4     9674.19     9761.87    160.15 o
   8   1   4    10384.10    10092.20    172.11 o
   9   1   4     2117.96     2047.39     83.78 o
  10   1   4      666.36      719.08     65.63 o
 -11   2   4      141.23      131.26     92.41 o
 -10   2   4     1089.38     1046.73     91.71 o
  -9   2   4      148.25      165.31     53.03 o
  -8   2   4     4898.63     4704.81    144.61 o
  -7   2   4      980.16     1047.39     68.20 o
  -6   2   4        8.55       55.21     29.73 o
  -5   2   4      322.66      493.37     43.59 o
  -4   2   4     1340.55     1786.79     49.83 o
  -3   2   4      248.66      271.74     16.43 o
  -2   2   4    28253.60    29384.81    523.50 o
  -1   2   4    16946.33    17658.53    153.14 o
   0   2   4    50000.88    49503.77    401.47 o
   1   2   4     3267.16     3475.19     38.11 o
   2   2   4     8872.21     9258.57     93.79 o
   3   2   4      908.51      960.10     31.02 o
   4   2   4     1010.06     1331.54     41.57 o
   5   2   4      852.66      951.51     43.37 o
   6   2   4     9439.23     9830.28    178.87 o
   7   2   4       13.40        9.84     29.12 o
   8   2   4      493.52      389.69     42.44 o
   9   2   4      618.60      606.97     54.55 o
  10   2   4     2426.59     2295.07    125.01 o
 -11   3   4      689.08      648.74    125.49 o
 -10   3   4      248.29      274.64     62.63 o
  -9   3   4      663.68      681.57     73.32 o
  -8   3   4     1989.65     1916.54     96.38 o
  -7   3   4     4642.66     4698.67    133.95 o
  -6   3   4    11243.88    11038.88    229.28 o
  -5   3   4      105.35       87.09     47.26 o
  -4   3   4     5457.29     5055.50     79.72 o
  -3   3   4    12574.13    12414.34    158.21 o
  -2   3   4    10608.72    10068.29    130.23 o
  -1   3   4    11901.42    13181.46    124.58 o
   0   3   4    61523.53    57401.82    520.45 o
   1   3   4     1180.02     1688.87     35.36 o
   2   3   4    24301.06    23580.70    201.43 o
   3   3   4     7714.10     8197.45    103.94 o
   4   3   4     7987.65     7425.89    113.63 o
   5   3   4     9978.72     9831.69    147.45 o
   6   3   4    13498.38    12842.12    356.48 o
   7   3   4      922.72      887.84     62.52 o
   8   3   4     6643.78     6672.61    131.58 o
   9   3   4      259.41      322.36     45.99 o
  10   3   4     2321.32     2294.07    126.23 o
 -11   4   4        0.02      -68.90     68.90 o
 -10   4   4      527.74      631.06    129.02 o
  -9   4   4      298.71      250.17     55.84 o
  -8   4   4       17.63        7.97     42.03 o
  -7   4   4        1.73      -32.74     32.74 o
  -6   4   4    10218.52    10624.52    222.68 o
  -5   4   4      209.43      231.06     34.89 o
  -4   4   4    10811.77    10665.53    142.97 o
  -3   4   4     1752.69     1871.57     37.51 o
  -2   4   4    18059.72    19402.68    208.30 o
  -1   4   4     3113.02     3290.53     33.62 o
   0   4   4    39323.63    40056.08    393.25 o
   1   4   4    18803.27    20256.97    185.34 o
   2   4   4    73950.29    73953.22    601.61 o
   3   4   4     2229.00     2563.79     48.06 o
   4   4   4        5.73       80.47     23.62 o
   5   4   4       56.30       52.91     19.71 o
   6   4   4     5284.38     5241.43    100.43 o
   7   4   4     1763.79     1735.98     79.61 o
   8   4   4      471.97      441.30     44.63 o
   9   4   4      245.85      191.36     45.85 o
  10   4   4     2014.75     2025.37    106.14 o
 -11   5   4       18.19        9.00     67.07 o
 -10   5   4     1920.04     1883.80    161.54 o
  -9   5   4       76.03        2.67     50.08 o
  -8   5   4     7851.04     7686.77    287.80 o
  -7   5   4     1703.56     1605.41     79.63 o
  -6   5   4     3226.19     3028.09    177.06 o
  -5   5   4     1628.67     1766.52     53.83 o
  -4   5   4    13298.73    13096.89    169.71 o
  -3   5   4     7449.35     7689.76    103.42 o
  -2   5   4    34683.95    32967.53    343.92 o
  -1   5   4     1778.99     1924.45     28.87 o
   0   5   4    39073.54    37907.78    372.86 o
   1   5   4    10159.40    10217.28     92.57 o
   2   5   4    26553.16    26284.87    317.36 o
   3   5   4     4250.31     4336.10     64.27 o
   4   5   4    35027.54    36024.03    437.48 o
   5   5   4     4085.59     4142.41     80.67 o
   6   5   4     3438.85     3309.58     76.81 o
   7   5   4     9099.24     8924.59    151.45 o
   8   5   4      108.71       78.58     43.37 o
   9   5   4     1807.29     1813.73     80.37 o
  10   5   4     2335.43     2165.39    104.48 o
 -11   6   4       22.46      214.33     71.52 o
 -10   6   4      332.72      219.77     66.31 o
  -9   6   4        5.44      -44.74     46.19 o
  -8   6   4     6464.07     6351.68    293.38 o
  -7   6   4      196.90      151.09     41.22 o
  -6   6   4      147.00      205.98     46.56 o
  -5   6   4      235.07      372.81     57.94 o
  -4   6   4     3251.42     3346.66     66.81 o
  -3   6   4       96.45      105.72     12.43 o
  -2   6   4    38830.71    39220.27    372.34 o
  -1   6   4      962.72     1045.58     20.93 o
   0   6   4    32165.54    32836.27    554.26 o
   1   6   4    10579.13    11182.14    100.55 o
   2   6   4    23375.05    24744.26    244.85 o
   3   6   4     1554.91     1753.63     37.01 o
   4   6   4      817.13      983.28     37.25 o
   5   6   4        9.30       73.50     36.21 o
   6   6   4     6714.67     6666.03    117.42 o
   7   6   4       64.90       77.44     29.30 o
   8   6   4      439.97      491.07     51.75 o
   9   6   4       20.67       79.57     43.99 o
  10   6   4      570.77      633.07    103.96 o
 -11   7   4      291.40      410.60    256.77 o
 -10   7   4      745.69      802.17     80.14 o
  -9   7   4      425.33      376.95     61.69 o
  -8   7   4     4361.76     4443.55    135.10 o
  -7   7   4     1989.79     2164.75     90.10 o
  -6   7   4     3255.75     3143.98    130.50 o
  -5   7   4       44.42       40.77     19.14 o
  -4   7   4     3289.24     2988.06     49.55 o
  -3   7   4    15198.29    15446.03    190.00 o
  -2   7   4    12901.53    13048.11    242.98 o
  -1   7   4     2231.66     2718.03     37.70 o
   0   7   4    15268.72    14931.92    138.29 o
   1   7   4     3668.15     3426.19     39.02 o
   2   7   4    21734.69    20627.27    206.40 o
   3   7   4     1622.38     1548.45     34.83 o
   4   7   4    14612.95    14429.83    194.10 o
   5   7   4    18110.41    18906.38    251.39 o
   6   7   4     6760.45     6782.54    186.51 o
   7   7   4     3868.22     3852.04     90.61 o
   8   7   4     2705.46     2856.43     92.42 o
   9   7   4      292.75      219.77     49.28 o
  10   7   4     1240.25     1458.36    110.34 o
 -10   8   4      135.93      109.49     59.85 o
  -9   8   4        1.12        9.90     49.76 o
  -8   8   4      310.87      289.53     50.11 o
  -7   8   4     3293.44     3067.13    104.34 o
  -6   8   4     5781.33     5887.90    144.93 o
  -5   8   4       29.52        1.78     18.94 o
  -4   8   4    19671.07    19739.53    216.42 o
  -3   8   4     3049.66     3624.74     48.46 o
  -2   8   4     1034.05     1079.65     27.00 o
  -1   8   4       45.36       87.89      7.33 o
   0   8   4     5378.76     5339.96     61.34 o
   1   8   4     1019.00     1029.62     22.56 o
   2   8   4    25660.76    26029.91    256.31 o
   3   8   4     4961.85     5836.92     80.02 o
   4   8   4     4620.72     4980.20     85.92 o
   5   8   4       25.62       46.69     24.23 o
   6   8   4     6908.23     6849.17    119.38 o
   7   8   4       96.02       73.70     34.16 o
   8   8   4        1.97        5.03     36.79 o
   9   8   4       27.95      100.71    113.52 o
  10   8   4      781.29      824.24    175.62 o
 -10   9   4      404.83      542.78     83.24 o
  -9   9   4       30.98       66.86     50.16 o
  -8   9   4      292.38      333.96    101.58 o
  -7   9   4     5922.96     5720.77    149.43 o
  -6   9   4     6272.40     6229.21    120.23 o
  -5   9   4      470.42      497.57     28.60 o
  -4   9   4    10027.01     9799.37    117.23 o
  -3   9   4     5697.93     5904.72     71.46 o
  -2   9   4    30571.04    30024.18    355.63 o
  -1   9   4     8242.14     8835.04     85.00 o
   0   9   4    15028.31    14315.99    177.41 o
   1   9   4    38511.43    38655.16    369.78 o
   2   9   4     8333.12     8145.92    100.32 o
   3   9   4       23.78       19.74     12.34 o
   4   9   4    10483.42    10119.08    128.52 o
   5   9   4      333.72      318.04     32.76 o
   6   9   4     1699.09     1605.61     60.72 o
   7   9   4     5478.62     5217.21    173.40 o
   8   9   4      516.78      577.35     54.87 o
   9   9   4     1602.61     1578.32     86.01 o
  10   9   4      203.00      163.45     55.74 o
 -10  10   4      552.87      557.96     75.38 o
  -9  10   4       56.26      -21.16     73.36 o
  -8  10   4     6661.38     6567.83    263.11 o
  -7  10   4        1.57       30.19     37.38 o
  -6  10   4        4.15       18.11     24.33 o
  -5  10   4     2328.27     2420.58     45.02 o
  -4  10   4       80.88      156.58     13.32 o
  -3  10   4     6014.76     6245.08     78.41 o
  -2  10   4    16806.67    17446.51    189.11 o
  -1  10   4      102.62      177.95     13.42 o
   0  10   4     6081.73     6117.26     80.88 o
   1  10   4        3.62       26.90     11.88 o
   2  10   4     5514.28     5628.66     83.09 o
   3  10   4     4305.72     4840.81     76.95 o
   4  10   4      370.32      444.61     27.11 o
   5  10   4      193.91      262.37     29.44 o
   6  10   4     7428.91     7135.01    138.18 o
   7  10   4     1161.95     1235.45     63.09 o
   8  10   4       47.52        0.80     52.17 o
   9  10   4       75.09       92.30     45.62 o
  10  10   4     1007.68     1049.49    102.09 o
 -10  11   4      701.13      725.53     91.63 o
  -9  11   4      345.39      388.16     63.02 o
  -8  11   4     2399.50     2584.59    101.58 o
  -7  11   4     1034.23     1046.78     66.81 o
  -6  11   4     8135.16     7970.16    119.81 o
  -5  11   4        1.34       17.88     15.31 o
  -4  11   4    14387.40    15058.59    167.64 o
  -3  11   4    16436.39    16307.56    176.44 o
  -2  11   4    18930.17    19544.59    210.97 o
  -1  11   4      170.31      169.62     11.27 o
   0  11   4    37075.27    36973.41    389.98 o
   1  11   4    10088.76    10868.61    174.88 o
   2  11   4    18435.19    17891.93    224.97 o
   3  11   4    12325.27    13196.50    172.60 o
   4  11   4      968.96      823.88     36.48 o
   5  11   4     7591.15     7732.44    209.00 o
   6  11   4     3539.90     3476.13     87.98 o
   7  11   4      287.92      234.97     37.57 o
   8  11   4     5238.67     5244.48    149.68 o
   9  11   4      211.46      131.63     46.58 o
  10  11   4     1244.31     1371.03     90.45 o
 -10  12   4      505.31      513.91     71.77 o
  -9  12   4       72.27       62.57     62.78 o
  -8  12   4       55.06       30.56     36.39 o
  -7  12   4        1.26       -3.42     29.45 o
  -6  12   4     2746.14     2795.69     60.20 o
  -5  12   4       91.72      136.71     16.47 o
  -4  12   4     4526.66     4330.85     58.60 o
  -3  12   4      346.31      366.18     14.23 o
  -2  12   4    11425.31    12588.95    141.40 o
  -1  12   4       15.07       22.46     10.29 o
   0  12   4      215.12      292.20     15.76 o
   1  12   4       16.99       36.93     13.94 o
   2  12   4    32772.45    33621.94    399.89 o
   3  12   4       27.85       58.90     25.25 o
   4  12   4      126.39      129.25     24.44 o
   5  12   4       97.15       48.14     30.33 o
   6  12   4     4243.39     4031.54     99.40 o
   7  12   4      602.33      643.12     52.31 o
   8  12   4      941.35      934.00     63.13 o
   9  12   4        6.63       30.42     73.30 o
  10  12   4      691.20      837.69     74.81 o
 -10  13   4     1014.18     1069.53    115.69 o
  -9  13   4      336.05      334.11     59.16 o
  -8  13   4      859.67      927.18     61.33 o
  -7  13   4     7423.93     7178.99    138.08 o
  -6  13   4     7511.70     7581.47    114.14 o
  -5  13   4     6579.32     6421.99     84.09 o
  -4  13   4    10063.44     9790.62    128.78 o
  -3  13   4       18.37       26.61     13.85 o
  -2  13   4     5554.05     5128.26     71.05 o
  -1  13   4     8399.31     8852.69    104.87 o
   0  13   4     3886.58     3879.69     52.20 o
   1  13   4    32958.47    33303.16    458.06 o
   2  13   4    13510.78    13623.99    175.42 o
   3  13   4       97.92      176.33     24.04 o
   4  13   4     7551.75     7337.67    110.00 o
   5  13   4      767.24      846.86     53.99 o
   6  13   4     6800.79     6813.32    134.95 o
   7  13   4     1473.77     1541.02     82.00 o
   8  13   4      670.05      696.14     95.55 o
   9  13   4     1021.17     1116.22     95.87 o
 -10  14   4      687.54      678.19     95.77 o
  -9  14   4      578.55      662.66     67.49 o
  -8  14   4     1703.52     1546.57     70.15 o
  -7  14   4     1262.60     1229.09     65.37 o
  -6  14   4      241.74      294.92     30.97 o
  -5  14   4     1199.97     1215.92     29.93 o
  -4  14   4      427.02      412.65     22.40 o
  -3  14   4      888.46      886.61     24.49 o
  -2  14   4    10930.49    10964.94    126.13 o
  -1  14   4     8097.25     8461.86    101.63 o
   0  14   4     3106.53     2906.34     48.29 o
   1  14   4      560.53      631.86     25.06 o
   2  14   4     1515.26     1387.65     35.91 o
   3  14   4     2236.25     2245.34     47.42 o
   4  14   4       51.08       40.92     18.40 o
   5  14   4      862.19      768.68     37.87 o
   6  14   4     6105.09     5827.75    121.56 o
   7  14   4      145.29      192.04     38.34 o
   8  14   4      106.78      129.70     39.83 o
   9  14   4        1.60       28.07     45.47 o
 -10  15   4        5.95      179.17    112.86 o
  -9  15   4      286.78      350.85     49.39 o
  -8  15   4     1960.06     1986.09     74.99 o
  -7  15   4      226.99      216.75     33.86 o
  -6  15   4     2296.42     2267.76     49.96 o
  -5  15   4     2515.06     2470.42     41.78 o
  -4  15   4      992.27     1022.93     32.10 o
  -3  15   4    13782.66    13088.20    135.48 o
  -2  15   4     1179.87     1125.89     25.52 o
  -1  15   4      340.68      347.01     18.44 o
   0  15   4     9503.07     8909.18    110.29 o
   1  15   4     8562.60     9796.47    245.15 o
   2  15   4     9030.63     8690.65    120.34 o
   3  15   4     2975.71     2682.02     53.35 o
   4  15   4        8.66      -17.11     17.11 o
   5  15   4     1231.29     1244.28     42.80 o
   6  15   4     1376.46     1371.97     59.44 o
   7  15   4     2677.14     2559.37     83.50 o
   8  15   4     2660.49     2794.97    105.52 o
   9  15   4        5.14      -44.97    210.92 o
  -9  16   4      230.44      336.34     49.40 o
  -8  16   4      123.53      106.09     36.95 o
  -7  16   4      446.09      504.77     42.24 o
  -6  16   4     4682.97     4717.75     76.00 o
  -5  16   4     1384.61     1451.97     29.43 o
  -4  16   4     8445.18     8739.55    135.12 o
  -3  16   4     3690.64     3827.25     56.82 o
  -2  16   4       38.26       47.56     10.95 o
  -1  16   4     8015.33     8323.13    101.99 o
   0  16   4      564.68      760.85     31.64 o
   1  16   4        9.76       50.02     15.93 o
   2  16   4     7512.56     7191.56    103.96 o
   3  16   4     1979.20     2231.44     47.92 o
   4  16   4      778.18      862.69     37.28 o
   5  16   4     1044.73     1055.26     46.84 o
   6  16   4     6147.50     5764.29    119.99 o
   7  16   4     1192.14     1255.67     65.07 o
   8  16   4      466.11      560.20     52.68 o
   9  16   4       10.28       75.86     47.47 o
  -9  17   4        0.04       39.67     64.29 o
  -8  17   4      128.49      184.37     35.47 o
  -7  17   4     2800.19     2736.86     71.97 o
  -6  17   4        3.69       45.89     14.87 o
  -5  17   4     4678.16     4498.59     91.60 o
  -4  17   4     4843.99     4715.82     88.74 o
  -3  17   4       11.74       37.34     11.78 o
  -2  17   4     4500.66     4416.51     61.50 o
  -1  17   4     1648.25     1645.75     34.30 o
   0  17   4     2268.15     2291.12     43.41 o
   1  17   4    19660.73    20106.32    250.95 o
   2  17   4     1036.04      876.52     32.36 o
   3  17   4      932.67      893.13     32.53 o
   4  17   4    13005.65    12824.03    172.88 o
   5  17   4     1201.17     1196.26     53.15 o
   6  17   4     7289.02     7112.35    164.22 o
   7  17   4     3520.34     3239.97     96.19 o
   8  17   4      483.11      406.43     83.44 o
   9  17   4      352.40      499.13     91.76 o
  -9  18   4      346.93      335.08    105.10 o
  -8  18   4     1370.51     1298.85    201.04 o
  -7  18   4      422.17      459.77     49.18 o
  -6  18   4      541.70      600.23    105.81 o
  -5  18   4      250.21      303.27     31.00 o
  -4  18   4        2.30       42.96     21.71 o
  -3  18   4      190.43      222.81     29.62 o
  -2  18   4     4183.17     4006.93     62.17 o
  -1  18   4       50.13       57.30     13.14 o
   0  18   4     3927.85     3929.30     68.67 o
   1  18   4      833.44      841.65     35.02 o
   2  18   4      833.28      799.62     32.00 o
   3  18   4     1191.32     1251.02     38.53 o
   4  18   4      164.94      252.52     31.56 o
   5  18   4       31.98       41.17     21.16 o
   6  18   4     6060.29     5714.68    118.97 o
   7  18   4      842.03      782.93     93.06 o
   8  18   4       76.15      132.67     72.50 o
   9  18   4      203.19      227.64     82.73 o
  -9  19   4     1114.41     1240.41    110.52 o
  -8  19   4     1996.13     1926.67    244.77 o
  -7  19   4       62.14      114.69     49.45 o
  -6  19   4     1920.59     1971.55     98.05 o
  -5  19   4       19.90       39.69     28.98 o
  -4  19   4        0.41        5.14     20.83 o
  -3  19   4     6912.11     6690.98    127.42 o
  -2  19   4     1544.73     1528.39     45.35 o
  -1  19   4     1228.60     1159.97     32.26 o
   0  19   4     7901.19     7674.27    139.04 o
   1  19   4     2179.94     2408.84     58.70 o
   2  19   4     3685.60     3554.97     65.18 o
   3  19   4     8062.99     7590.58    124.04 o
   4  19   4       14.37       46.79     18.94 o
   5  19   4     1737.39     1806.70     51.32 o
   6  19   4     2367.18     2148.81     68.15 o
   7  19   4       25.22       61.96     33.73 o
   8  19   4     2634.82     2469.63    139.28 o
  -9  20   4       78.10      167.81     73.10 o
  -8  20   4      223.04       23.85    237.02 o
  -7  20   4     1295.51     1254.56     92.88 o
  -6  20   4      345.06      474.78     57.87 o
  -5  20   4      911.49      851.89    127.68 o
  -4  20   4     2431.10     2351.52     56.73 o
  -3  20   4      361.15      339.41     33.42 o
  -2  20   4      366.00      372.64     20.63 o
  -1  20   4     1450.62     1417.58     35.69 o
   0  20   4       79.06      132.43     19.86 o
   1  20   4      394.56      479.32     32.81 o
   2  20   4     3331.80     3173.67     61.67 o
   3  20   4      379.08      439.34     27.40 o
   4  20   4      522.93      640.11     31.95 o
   5  20   4      870.46      822.21     42.36 o
   6  20   4      523.48      539.91     42.60 o
   7  20   4      804.28      816.65     89.72 o
   8  20   4      231.68      357.30    106.52 o
  -8  21   4       29.66      -28.29     63.89 o
  -7  21   4     1616.32     1673.82    106.52 o
  -6  21   4      290.76      423.38     88.18 o
  -5  21   4      502.57      655.19     77.59 o
  -4  21   4     5444.06     5285.60    225.73 o
  -3  21   4      396.10      450.82     36.05 o
  -2  21   4     7472.77     7126.14     92.06 o
  -1  21   4     2161.74     1948.54     41.90 o
   0  21   4       77.71       94.11     20.56 o
   1  21   4     4980.28     4739.64     81.91 o
   2  21   4     1414.69     1352.15     41.55 o
   3  21   4     1394.51     1420.54     40.71 o
   4  21   4     7095.88     7113.37    138.88 o
   5  21   4      174.10      215.42     24.76 o
   6  21   4      885.55      955.66     57.13 o
   7  21   4     3773.49     3685.28    152.13 o
   8  21   4      155.03      270.64     79.30 o
  -8  22   4     1403.75     1654.90    113.80 o
  -7  22   4        0.87       31.95     67.01 o
  -6  22   4      285.22      238.73     52.94 o
  -5  22   4       38.85      -40.33     55.34 o
  -4  22   4      366.81      377.04     68.25 o
  -3  22   4        1.00      -15.11     25.17 o
  -2  22   4     2071.50     2017.73     44.04 o
  -1  22   4     1593.22     1619.25     53.73 o
   0  22   4     1245.59     1311.79     42.54 o
   1  22   4       82.25       79.40     21.50 o
   2  22   4      791.69      771.74     53.18 o
   3  22   4      752.90      874.16     35.03 o
   4  22   4      396.23      414.45     25.10 o
   5  22   4       10.10       -0.38     51.31 o
   6  22   4     1099.55     1066.88     91.71 o
   7  22   4      183.82      214.30     73.28 o
   8  22   4      145.63      286.39    118.51 o
  -8  23   4     1151.59     1419.21    116.25 o
  -7  23   4       43.21      114.67     58.98 o
  -6  23   4      751.69      751.70     75.58 o
  -5  23   4      144.76      157.12     38.97 o
  -4  23   4       59.73       78.98     32.08 o
  -3  23   4     1938.97     1782.58     63.15 o
  -2  23   4     3514.61     3588.18     56.47 o
  -1  23   4      771.82      745.37     31.73 o
   0  23   4     6527.80     6398.04    102.42 o
   1  23   4       92.79      114.94     24.70 o
   2  23   4     4465.19     4535.17     79.31 o
   3  23   4      807.41      799.98     42.69 o
   4  23   4      592.33      599.66     71.25 o
   5  23   4     3136.59     2967.28    125.65 o
   6  23   4       87.95      135.67     64.29 o
   7  23   4       24.79      -41.84     71.25 o
  -8  24   4       95.94       50.79    111.45 o
  -7  24   4       48.33       18.94     58.23 o
  -6  24   4      360.25      423.46     59.99 o
  -5  24   4      469.49      524.52     49.21 o
  -4  24   4     3253.51     3128.86     88.93 o
  -3  24   4     1030.42      916.67     53.50 o
  -2  24   4     1672.36     1548.37     35.09 o
  -1  24   4      389.97      396.64     25.15 o
   0  24   4     1373.46     1341.83     64.14 o
   1  24   4      179.41      201.45     26.53 o
   2  24   4     7929.72     7538.51    116.07 o
   3  24   4      610.22      566.59     29.13 o
   4  24   4        6.77       61.49     47.76 o
   5  24   4      105.14      100.49     55.84 o
   6  24   4      390.11      487.80     79.08 o
   7  24   4      298.33      378.12    130.50 o
  -7  25   4      921.48     1107.30    101.98 o
  -6  25   4      410.63      496.24     54.53 o
  -5  25   4     2957.71     2683.66    158.42 o
  -4  25   4     1325.19     1395.19     66.99 o
  -3  25   4      112.36      143.28     33.57 o
  -2  25   4       50.64      133.74     25.86 o
  -1  25   4      952.94      844.03     35.07 o
   0  25   4     1727.39     1729.58     51.08 o
   1  25   4     4884.57     4854.70     89.30 o
   2  25   4     1542.69     1390.42     57.89 o
   3  25   4      157.30      191.76     50.85 o
   4  25   4     1035.83     1110.11     86.72 o
   5  25   4      379.96      319.38     74.07 o
   6  25   4      475.70      493.07     82.08 o
   7  25   4     1697.23     1680.29    131.27 o
  -7  26   4       37.20      253.94    128.38 o
  -6  26   4      425.45      533.97     57.33 o
  -5  26   4      630.33      720.06     56.90 o
  -4  26   4     1022.14      977.86     63.25 o
  -3  26   4      696.21      663.16     66.16 o
  -2  26   4     1805.35     1874.27     80.91 o
  -1  26   4      424.29      467.15     31.54 o
   0  26   4      543.21      673.24     38.13 o
   1  26   4      861.85      861.33     44.26 o
   2  26   4      210.70      238.06     29.91 o
   3  26   4      317.58      313.12     74.77 o
   4  26   4      554.13      369.99     63.29 o
   5  26   4        5.28      -18.68     58.63 o
   6  26   4      469.13      457.12     78.74 o
  -7  27   4       13.02      110.04     97.35 o
  -6  27   4        8.15      -28.72     48.24 o
  -5  27   4      114.36       34.88     44.00 o
  -4  27   4       96.35      195.49     41.67 o
  -3  27   4     5569.87     5024.51    115.03 o
  -2  27   4       19.29       56.14     32.42 o
  -1  27   4     1796.72     1642.29     51.07 o
   0  27   4     1690.92     1773.95    102.02 o
   1  27   4      257.56      308.47     49.48 o
   2  27   4      161.61      267.31     30.82 o
   3  27   4     2404.56     2191.65    103.22 o
   4  27   4        0.17       76.85     67.72 o
   5  27   4      979.08      828.67     87.18 o
   6  27   4       36.91      112.80     73.32 o
  -6  28   4      240.19      299.78     78.34 o
  -5  28   4      244.65      276.13     58.43 o
  -4  28   4      303.65      361.09     47.60 o
  -3  28   4      179.44      200.74     39.63 o
  -2  28   4       93.02       36.72     35.87 o
  -1  28   4      197.05      178.77     28.53 o
   0  28   4        0.07       21.28     25.87 o
   1  28   4      261.41      294.16     32.95 o
   2  28   4      190.39      249.51     32.89 o
   3  28   4      186.52      174.94     73.36 o
   4  28   4       10.24       17.53     54.43 o
   5  28   4       51.42       72.83     83.94 o
   6  28   4        9.06       60.55     70.20 o
  -6  29   4      514.18      548.51     98.05 o
  -5  29   4      515.02      435.37     64.37 o
  -4  29   4      789.12      930.80     66.39 o
  -3  29   4        0.53      -17.57     56.35 o
  -2  29   4      717.99      744.38     56.89 o
  -1  29   4      854.66      786.74     69.42 o
   0  29   4        3.52       66.02     32.75 o
   1  29   4     1369.97     1526.04     55.83 o
   2  29   4       47.18       53.76     39.08 o
   3  29   4      578.24      655.33     63.64 o
   4  29   4      869.93      744.77    145.95 o
   5  29   4        1.77       53.61     98.76 o
  -5  30   4       70.28      111.04     74.86 o
  -4  30   4       51.52      143.57     53.89 o
  -3  30   4      978.77      847.44     63.31 o
  -2  30   4       30.92       93.93     42.37 o
  -1  30   4        8.45        5.97     37.17 o
   0  30   4      355.56      448.32     36.91 o
   1  30   4       14.99       33.64     30.26 o
   2  30   4        9.94        1.89     43.78 o
   3  30   4      118.06      151.44     46.79 o
   4  30   4      116.27      116.39    100.87 o
   5  30   4        6.19       -9.90     64.82 o
  -4  31   4      504.65      323.16    146.02 o
  -3  31   4      508.92      608.63     56.62 o
  -2  31   4      168.66      271.25     69.92 o
  -1  31   4       29.14       76.22     49.34 o
   0  31   4      518.80      554.66     40.52 o
   1  31   4      147.75      121.87     39.86 o
   2  31   4      379.41      412.47     50.87 o
   3  31   4      403.57      576.00     56.67 o
   4  31   4        7.23      -66.53     76.53 o
  -4  32   4      231.83      468.18     82.35 o
  -3  32   4       51.54       60.24     46.95 o
  -2  32   4        2.78      -52.25     52.25 o
  -1  32   4        2.59       19.87     40.68 o
   0  32   4       17.69       76.60     33.13 o
   1  32   4      155.71      118.18     48.63 o
   2  32   4      468.61      342.45     50.75 o
   3  32   4        3.02       14.69     46.24 o
  -3  33   4       21.31       37.23     64.73 o
  -2  33   4       35.68       42.98     62.75 o
  -1  33   4      442.38      498.58     53.25 o
   0  33   4       20.68      -40.40     40.40 o
   1  33   4      411.71      421.15     57.70 o
   2  33   4       22.83       20.27     45.35 o
  -1  34   4      133.39      119.01    107.95 o
   0  34   4      176.72      141.26    162.95 o
   1  34   4      208.07      145.95     61.47 o
 -11   0   5       28.81      -15.52     98.76 o
  -9   0   5      787.97     1045.27    129.79 o
  -7   0   5    30157.21    29121.69    757.46 o
  -5   0   5     2547.06     2278.17    111.45 o
  -3   0   5    10339.76    10584.14    286.39 o
  -1   0   5   145464.61   135427.92   3076.68 o
   1   0   5    51275.93    49094.66    685.16 o
   3   0   5     3979.83     4015.75    135.44 o
   5   0   5    22707.16    22349.38    512.76 o
   7   0   5    30897.96    30511.81    563.48 o
   9   0   5       71.35      107.76     59.50 o
 -11   1   5      329.96      388.59    173.53 o
 -10   1   5      583.96      572.01     77.51 o
  -9   1   5       12.15       49.43     52.62 o
  -8   1   5        5.35       48.06     44.86 o
  -7   1   5      660.44      878.79    101.58 o
  -6   1   5     5658.01     5704.03    145.64 o
  -5   1   5      496.77      646.98     48.76 o
  -4   1   5     2101.63     2057.32     55.61 o
  -3   1   5       99.29      156.11     20.62 o
  -2   1   5     9115.22     9064.09     96.89 o
  -1   1   5    18809.13    18905.21    160.67 o
   0   1   5     4552.71     4760.77     60.53 o
   1   1   5    33185.63    34409.86    322.24 o
   2   1   5     7342.55     7560.54    110.04 o
   3   1   5     4437.77     5086.04     93.85 o
   4   1   5     6574.56     7012.03    110.61 o
   5   1   5     1946.84     2097.64     56.11 o
   6   1   5     2867.82     2814.94     72.90 o
   7   1   5      168.98      291.37     36.65 o
   8   1   5      518.10      546.31     48.18 o
   9   1   5       62.23      154.39     42.98 o
  10   1   5       25.90       93.53     47.49 o
 -11   2   5     2090.47     2325.14    135.40 o
 -10   2   5       62.05       17.15     60.05 o
  -9   2   5      618.32      801.53    170.64 o
  -8   2   5      135.27       68.86     46.76 o
  -7   2   5      157.11      181.78     41.33 o
  -6   2   5        9.07       69.13     33.74 o
  -5   2   5    20175.04    20189.38    370.04 o
  -4   2   5      145.60      140.81     34.52 o
  -3   2   5    55775.51    52675.78   1031.44 o
  -2   2   5      892.46      934.62     21.03 o
  -1   2   5    19550.56    21976.55    235.13 o
   0   2   5     3768.39     4270.93     43.88 o
   1   2   5    21309.52    22472.00    191.16 o
   2   2   5        4.11       36.86     10.81 o
   3   2   5    85561.38    80040.18    927.86 o
   4   2   5      206.81      322.14     40.32 o
   5   2   5     4490.20     4383.91     86.74 o
   6   2   5      787.10      826.52     44.18 o
   7   2   5       54.02       95.99     30.72 o
   8   2   5     2633.32     2570.66    109.35 o
   9   2   5     6587.81     6678.66    166.75 o
  10   2   5       30.97       58.60     48.12 o
 -11   3   5       12.75       48.53     69.49 o
 -10   3   5      836.82      451.46    100.17 o
  -9   3   5      395.30      479.61    174.23 o
  -8   3   5       14.64       -0.95     80.42 o
  -7   3   5       68.69      104.03     43.73 o
  -6   3   5     7995.58     7990.98    183.35 o
  -5   3   5       16.00       26.41     26.31 o
  -4   3   5     1698.07     2012.85     53.45 o
  -3   3   5      180.43      197.14     20.44 o
  -2   3   5    28572.37    28692.64    346.35 o
  -1   3   5     7752.67     8715.28     79.12 o
   0   3   5       39.55       50.08      7.03 o
   1   3   5     6173.83     6317.30     63.64 o
   2   3   5    39776.68    40501.72    389.86 o
   3   3   5      184.50      408.40     26.21 o
   4   3   5     3887.29     3803.69     72.95 o
   5   3   5      555.43      509.08     39.50 o
   6   3   5      986.11      968.62     46.65 o
   7   3   5     5144.52     5028.55    105.48 o
   8   3   5     1435.03     1474.34     69.59 o
   9   3   5      350.39      335.32     52.94 o
  10   3   5       61.22       37.48     50.00 o
 -11   4   5      160.88      150.15     73.07 o
 -10   4   5        0.62       -4.58    128.38 o
  -9   4   5     7914.43     7747.92    203.24 o
  -8   4   5      497.51      647.09     66.28 o
  -7   4   5     7271.79     7268.84    181.99 o
  -6   4   5        0.20        3.72     29.83 o
  -5   4   5     1104.54     1086.26     40.45 o
  -4   4   5      361.17      378.86     30.11 o
  -3   4   5      186.14      113.10     14.38 o
  -2   4   5      212.16      296.23     13.99 o
  -1   4   5    66600.73    61382.75    893.58 o
   0   4   5     9659.51    10567.29     94.65 o
   1   4   5    49385.73    46042.55    385.16 o
   2   4   5     4377.98     4824.82     61.76 o
   3   4   5       10.91       29.00     14.88 o
   4   4   5      786.29      983.27     42.29 o
   5   4   5    11291.55    10634.51    158.29 o
   6   4   5      742.23      855.94     79.80 o
   7   4   5    12908.79    12431.37    235.79 o
   8   4   5      261.02      288.18     42.09 o
   9   4   5      669.02      747.78     59.65 o
  10   4   5       41.51       47.53     47.20 o
 -11   5   5      128.21      103.66     68.07 o
 -10   5   5      495.90      584.32     76.12 o
  -9   5   5        2.25       35.78     48.77 o
  -8   5   5      410.28      347.10     55.20 o
  -7   5   5        9.25      -19.69     54.32 o
  -6   5   5     3272.52     3114.77    134.03 o
  -5   5   5      353.19      468.70     33.49 o
  -4   5   5     4749.01     4997.75     79.24 o
  -3   5   5      121.78      186.52     15.75 o
  -2   5   5    16643.04    16423.68    195.59 o
  -1   5   5      194.96      278.88      9.57 o
   0   5   5       61.09       99.10     11.23 o
   1   5   5     1548.94     1865.71     27.20 o
   2   5   5     5929.70     5810.45     71.39 o
   3   5   5       79.26      115.82     24.84 o
   4   5   5    23103.23    24766.55    313.00 o
   5   5   5        5.42       29.35     21.08 o
   6   5   5      724.63      763.18     68.40 o
   7   5   5        2.64       21.76     29.36 o
   8   5   5     5823.88     5682.07    119.42 o
   9   5   5      497.45      504.20     54.38 o
  10   5   5       16.64       65.07     55.02 o
 -10   6   5       64.92       94.05     62.87 o
  -9   6   5      526.85      518.00     69.30 o
  -8   6   5     1697.74     1704.11    145.31 o
  -7   6   5      756.49      650.90     65.60 o
  -6   6   5     1528.18     1476.56     72.31 o
  -5   6   5    27260.41    26681.28    333.61 o
  -4   6   5        4.30       36.57     14.69 o
  -3   6   5    52052.40    51016.51    592.29 o
  -2   6   5       71.49       65.05     14.46 o
  -1   6   5      828.73      770.28     15.80 o
   0   6   5     2045.51     2145.78     27.77 o
   1   6   5     3503.91     3311.43     41.78 o
   2   6   5      702.85      867.34     24.20 o
   3   6   5    36918.34    35320.50    429.57 o
   4   6   5      229.45      204.67     23.00 o
   5   6   5     3094.03     2666.26     72.49 o
   6   6   5      343.27      410.41     36.18 o
   7   6   5      588.80      593.44     45.46 o
   8   6   5       69.83      120.92     37.92 o
   9   6   5     3564.80     3304.04    100.60 o
  10   6   5      337.93      498.89     67.05 o
 -10   7   5      644.06      743.52    151.59 o
  -9   7   5     1199.34     1274.19     93.47 o
  -8   7   5      418.09      464.73     79.71 o
  -7   7   5     1472.11     1387.17     78.97 o
  -6   7   5     5882.50     5730.50    144.63 o
  -5   7   5      650.82      837.26     57.34 o
  -4   7   5      303.65      455.09     27.69 o
  -3   7   5       11.95       44.58     21.18 o
  -2   7   5     1529.09     1368.23     32.59 o
  -1   7   5       28.43      113.60      8.19 o
   0   7   5    11607.01    12112.74    115.23 o
   1   7   5      378.19      454.71     16.73 o
   2   7   5     6764.74     6735.01     80.23 o
   3   7   5        0.99       54.21     16.04 o
   4   7   5    10583.17    11327.59    160.97 o
   5   7   5     2921.93     3092.77     81.49 o
   6   7   5      846.81      825.30     45.48 o
   7   7   5     1085.18     1193.49     73.40 o
   8   7   5     5598.82     5326.81    117.17 o
   9   7   5       21.93       56.12     47.01 o
  10   7   5       14.10       68.89     69.56 o
 -10   8   5      428.52      354.70     99.46 o
  -9   8   5     1519.02     1634.71     99.93 o
  -8   8   5     2026.98     1963.26     96.95 o
  -7   8   5    15854.93    15794.24    315.74 o
  -6   8   5       52.59      -21.83     88.18 o
  -5   8   5     2173.75     2104.95     57.54 o
  -4   8   5       94.95      143.41     16.69 o
  -3   8   5     1145.95     1045.72     47.85 o
  -2   8   5      966.22     1018.73     28.59 o
  -1   8   5    75673.59    71110.27   1891.18 o
   0   8   5      507.12      455.53     15.29 o
   1   8   5    25887.46    24714.19    243.03 o
   2   8   5     4726.73     5537.64     76.47 o
   3   8   5        1.16       10.20     13.45 o
   4   8   5      315.52      343.32     27.24 o
   5   8   5     4221.06     3834.32    104.98 o
   6   8   5      581.56      637.67     42.78 o
   7   8   5    10847.64    10697.63    200.74 o
   8   8   5       24.56       41.64     36.65 o
   9   8   5        1.38       13.61     76.60 o
  10   8   5      155.85      172.89     65.66 o
 -10   9   5     1615.03     1642.03    109.47 o
  -9   9   5      412.21      310.87     60.51 o
  -8   9   5      573.54      720.02     66.25 o
  -7   9   5      109.98      156.29     41.66 o
  -6   9   5     1049.58     1019.30    106.52 o
  -5   9   5      375.92      474.63     48.46 o
  -4   9   5     1788.94     1921.41     40.72 o
  -3   9   5    16519.13    17414.90    191.83 o
  -2   9   5    24698.43    25370.00    310.52 o
  -1   9   5      517.58      635.50     24.32 o
   0   9   5     4020.95     4436.41     55.40 o
   1   9   5     3914.18     4005.51     58.36 o
   2   9   5     7735.63     7921.47    100.49 o
   3   9   5       10.30       33.10     14.69 o
   4   9   5     7790.19     7833.22    121.60 o
   5   9   5     1159.52     1417.18     51.00 o
   6   9   5     3096.69     3194.31    127.07 o
   7   9   5       12.84       36.40     28.57 o
   8   9   5      281.04      285.11     47.44 o
   9   9   5     1758.16     1841.49     90.10 o
  10   9   5        0.63       22.73     63.55 o
 -10  10   5      163.96      147.14     81.83 o
  -9  10   5      612.70      597.38     79.01 o
  -8  10   5       37.45       28.46     43.31 o
  -7  10   5     1449.81     1447.71     77.25 o
  -6  10   5     2960.65     2912.74     96.86 o
  -5  10   5    18692.80    18338.21    261.14 o
  -4  10   5     2311.35     2485.12     46.32 o
  -3  10   5    33733.97    33245.42    351.16 o
  -2  10   5     2378.08     2563.38     48.12 o
  -1  10   5     1990.69     2023.94     28.60 o
   0  10   5     2041.10     2186.05     35.00 o
   1  10   5    15492.43    14981.70    169.91 o
   2  10   5      543.10      747.55     28.86 o
   3  10   5    46318.16    45351.64    482.08 o
   4  10   5      945.13      861.73     36.75 o
   5  10   5     3614.34     3552.03     76.63 o
   6  10   5      972.00      958.24    101.53 o
   7  10   5      934.58      982.91     59.53 o
   8  10   5      442.14      445.89     76.80 o
   9  10   5     3767.19     3572.00    115.30 o
  10  10   5       14.68       89.45     71.69 o
 -10  11   5     1092.00     1181.92    107.93 o
  -9  11   5       33.24      181.99     95.93 o
  -8  11   5      801.87      762.62    106.45 o
  -7  11   5     1634.86     1604.89     88.18 o
  -6  11   5     1911.39     1748.44    117.10 o
  -5  11   5      352.70      403.49     30.86 o
  -4  11   5     1659.91     1858.69     38.28 o
  -3  11   5     1948.41     2116.83     44.05 o
  -2  11   5     8553.46     8687.61    118.79 o
  -1  11   5       92.43      157.01     16.30 o
   0  11   5     5280.91     5586.27     73.34 o
   1  11   5    16044.64    17242.88    193.38 o
   2  11   5    12330.77    12526.80    164.62 o
   3  11   5      119.98      138.78     19.07 o
   4  11   5      489.64      503.98     35.17 o
   5  11   5      746.75      896.59     47.69 o
   6  11   5       61.56       90.61     30.20 o
   7  11   5     1660.04     1760.39     71.90 o
   8  11   5     3566.35     3297.56    174.39 o
   9  11   5      507.29      523.88     89.23 o
 -10  12   5      438.48      375.00     70.43 o
  -9  12   5     3099.38     3061.96    120.87 o
  -8  12   5     4604.60     4339.40    134.71 o
  -7  12   5     4891.45     5167.93    262.34 o
  -6  12   5      617.30      686.36     93.04 o
  -5  12   5      908.11      927.22     53.35 o
  -4  12   5      131.76      174.60     12.64 o
  -3  12   5     2942.39     2602.80     52.74 o
  -2  12   5     3964.75     3882.09     63.97 o
  -1  12   5    25269.72    23618.01    241.94 o
   0  12   5     1181.93     1137.89     28.93 o
   1  12   5     4201.84     3903.10     59.32 o
   2  12   5     1375.31     1513.84     50.70 o
   3  12   5      134.50       93.81     18.95 o
   4  12   5      210.23      305.36     34.16 o
   5  12   5    10916.85    10746.97    183.27 o
   6  12   5      661.90      785.55     51.15 o
   7  12   5    13477.63    13087.57    228.43 o
   8  12   5      828.09      916.57    106.00 o
   9  12   5      247.20      278.74     53.86 o
 -10  13   5      716.78      750.84     80.36 o
  -9  13   5        0.83       61.80     99.46 o
  -8  13   5     1637.11     1568.18     84.56 o
  -7  13   5     1028.15     1015.01     70.29 o
  -6  13   5     2108.19     2168.87     46.39 o
  -5  13   5     1286.04     1302.82     32.39 o
  -4  13   5      700.16      762.81     21.84 o
  -3  13   5     1682.71     1717.04     39.25 o
  -2  13   5     5651.26     5451.24     82.90 o
  -1  13   5     1195.08     1297.93     25.89 o
   0  13   5      244.91      270.87     18.17 o
   1  13   5     7754.48     7891.42    100.81 o
   2  13   5     5603.77     5920.20     90.88 o
   3  13   5     1725.87     1800.02     44.74 o
   4  13   5     4999.83     4671.31    134.73 o
   5  13   5       30.74       79.83     27.26 o
   6  13   5      813.74      894.91     86.65 o
   7  13   5        4.78       26.35     60.96 o
   8  13   5     2644.38     2666.13    135.28 o
   9  13   5     1237.53     1291.52     83.27 o
 -10  14   5       12.50      126.97    115.69 o
  -9  14   5      655.04      707.28     71.57 o
  -8  14   5       78.49       99.52     43.78 o
  -7  14   5      428.23      425.95     48.64 o
  -6  14   5     1864.30     1806.95     43.89 o
  -5  14   5    13594.86    13768.47    158.24 o
  -4  14   5     4060.94     3786.45     52.76 o
  -3  14   5    13973.01    13734.56    155.70 o
  -2  14   5      856.67      848.95     21.59 o
  -1  14   5       19.42       35.57     14.62 o
   0  14   5     3166.41     3376.28     60.30 o
   1  14   5    13592.48    13142.38    154.22 o
   2  14   5     5335.47     5694.74    112.40 o
   3  14   5    27961.07    26900.44    331.29 o
   4  14   5     5311.33     5585.98    252.78 o
   5  14   5     5487.02     5489.44    112.95 o
   6  14   5     1587.83     1512.06    114.43 o
   7  14   5      147.47      126.50     38.17 o
   8  14   5      100.11      161.76     44.54 o
   9  14   5     4036.33     3986.07    120.85 o
 -10  15   5      309.08      404.90    129.79 o
  -9  15   5      122.15      150.72     53.54 o
  -8  15   5       18.46       67.40     79.71 o
  -7  15   5        7.17       39.73     29.63 o
  -6  15   5      327.75      343.53     22.89 o
  -5  15   5        6.52       37.77     14.21 o
  -4  15   5      260.37      274.09     18.66 o
  -3  15   5      833.93      806.45     22.52 o
  -2  15   5     2711.87     2695.88     43.60 o
  -1  15   5       58.81      125.37     11.99 o
   0  15   5      324.36      292.48     26.68 o
   1  15   5      775.73      900.45     40.02 o
   2  15   5     2594.70     2370.74     51.11 o
   3  15   5       48.62       97.34     19.39 o
   4  15   5     1770.11     1673.21     47.14 o
   5  15   5      728.41      803.71     56.79 o
   6  15   5       52.92       75.13     31.56 o
   7  15   5        0.96       12.37     42.64 o
   8  15   5     1310.15     1340.83    125.53 o
   9  15   5      374.83      453.04     58.88 o
  -9  16   5     1274.71     1480.20    100.60 o
  -8  16   5     1531.03     1284.67     79.04 o
  -7  16   5     2642.27     2719.70    122.71 o
  -6  16   5      226.28      294.76     29.19 o
  -5  16   5      141.71      193.00     32.28 o
  -4  16   5     1644.14     1637.32     29.39 o
  -3  16   5        6.69       13.08     10.79 o
  -2  16   5     3641.20     3384.99     51.14 o
  -1  16   5    25520.54    25649.87    252.95 o
   0  16   5     1625.33     1540.85     41.47 o
   1  16   5     8177.71     8295.77    139.60 o
   2  16   5     1723.11     1687.34     43.58 o
   3  16   5      200.74      228.66     24.57 o
   4  16   5     1100.09     1113.73     41.05 o
   5  16   5     4408.38     4030.19     94.22 o
   6  16   5     1513.26     1758.60     67.05 o
   7  16   5     3644.00     3898.61    104.59 o
   8  16   5     2361.02     2496.11     92.87 o
   9  16   5       43.87      -55.91     55.91 o
  -9  17   5      182.32      179.17    110.04 o
  -8  17   5       54.60       76.62     55.73 o
  -7  17   5      240.93      309.79     35.26 o
  -6  17   5     1077.27     1095.42     32.22 o
  -5  17   5       99.43      139.84     14.89 o
  -4  17   5      121.58      129.05     12.71 o
  -3  17   5     2810.58     2816.32     44.83 o
  -2  17   5     5510.93     5515.68     79.86 o
  -1  17   5      305.68      364.95     20.54 o
   0  17   5       33.21       64.84     18.50 o
   1  17   5     2198.00     2257.90     59.78 o
   2  17   5      879.14      880.73     34.60 o
   3  17   5      161.04      211.90     25.25 o
   4  17   5     1905.72     1795.88     49.80 o
   5  17   5     1371.23     1379.32     56.78 o
   6  17   5      109.53      144.77     34.08 o
   7  17   5       94.04      137.20     38.74 o
   8  17   5      483.37      586.97     57.72 o
   9  17   5      638.94      751.73    102.21 o
  -9  18   5        1.51     -108.63    108.63 o
  -8  18   5        1.01       79.43     57.40 o
  -7  18   5        0.35       -0.02     64.52 o
  -6  18   5     2330.03     2232.40     43.69 o
  -5  18   5     5038.64     5075.45     89.15 o
  -4  18   5     2808.48     2619.28     72.61 o
  -3  18   5     3205.76     3308.40     50.77 o
  -2  18   5      362.84      410.82     23.24 o
  -1  18   5      688.45      671.06     28.06 o
   0  18   5      473.72      491.26     26.11 o
   1  18   5     1225.93     1098.64     75.21 o
   2  18   5     2685.95     2494.85     74.12 o
   3  18   5    11008.59    10375.87    215.92 o
   4  18   5      452.31      514.57     33.74 o
   5  18   5      924.13      935.79     44.64 o
   6  18   5       17.74       64.32     31.38 o
   7  18   5       56.44       10.85     50.77 o
   8  18   5        9.49       79.96     44.09 o
  -9  19   5      318.60      277.93    128.38 o
  -8  19   5        1.23      -44.20     53.89 o
  -7  19   5      931.14      884.19     80.23 o
  -6  19   5     5734.29     5453.19    143.54 o
  -5  19   5      390.83      422.03     54.57 o
  -4  19   5      292.53      283.56     29.98 o
  -3  19   5       27.84       86.33     22.60 o
  -2  19   5     1187.10     1231.85     29.98 o
  -1  19   5      396.28      445.23     25.31 o
   0  19   5     1122.35     1071.14     34.82 o
   1  19   5       31.76       12.68     24.27 o
   2  19   5     4784.14     4790.32     82.41 o
   3  19   5      463.98      483.45     30.95 o
   4  19   5      233.01      252.17     26.77 o
   5  19   5       61.96       74.71     38.28 o
   6  19   5        5.54        1.36     31.30 o
   7  19   5      439.43      457.34     48.27 o
   8  19   5     1865.05     1833.75    128.54 o
  -9  20   5      331.49      475.44    142.49 o
  -8  20   5      709.89      677.69     78.01 o
  -7  20   5     6410.14     6231.42    169.17 o
  -6  20   5        1.66       -4.62     41.66 o
  -5  20   5     1399.53     1346.57     53.15 o
  -4  20   5       77.28      103.14     27.45 o
  -3  20   5      221.87      260.65     16.88 o
  -2  20   5     4461.71     4245.54     63.54 o
  -1  20   5     3741.05     3692.95     59.64 o
   0  20   5     7281.82     7119.18    109.22 o
   1  20   5     2357.89     2465.97     67.19 o
   2  20   5      132.08      146.67     23.06 o
   3  20   5      270.67      233.74     25.60 o
   4  20   5      310.64      292.96     27.73 o
   5  20   5     1085.49      993.21     52.56 o
   6  20   5     1939.38     2109.23    166.95 o
   7  20   5     2660.00     2841.79    100.59 o
   8  20   5     1088.86     1382.36    153.78 o
  -8  21   5      352.62      403.94     70.95 o
  -7  21   5      443.01      379.09     60.22 o
  -6  21   5      318.28      393.92     53.72 o
  -5  21   5       57.54       64.13     32.33 o
  -4  21   5     1027.95     1080.99     50.28 o
  -3  21   5      864.48      825.27     24.25 o
  -2  21   5     1965.64     1962.17     40.76 o
  -1  21   5      227.80      260.65     20.02 o
   0  21   5       39.64       60.39     20.51 o
   1  21   5        2.77       22.37     24.28 o
   2  21   5        6.50       29.42     22.81 o
   3  21   5       49.08       38.49     22.28 o
   4  21   5     1297.82     1202.57     44.03 o
   5  21   5      793.46      803.73    101.79 o
   6  21   5     1068.41     1028.96    121.52 o
   7  21   5       24.20      143.52     76.18 o
   8  21   5       67.45      199.98     78.79 o
  -8  22   5        0.22     -107.22    107.22 o
  -7  22   5       16.19       -2.75     54.01 o
  -6  22   5      702.43      706.05     60.08 o
  -5  22   5      997.99     1091.58     58.89 o
  -4  22   5      668.39      683.73     46.33 o
  -3  22   5     2746.21     2824.26     95.41 o
  -2  22   5       87.82       94.97     17.59 o
  -1  22   5      309.79      315.11     33.77 o
   0  22   5        6.38       24.19     18.05 o
   1  22   5      923.64      991.37     50.15 o
   2  22   5      728.97      783.92     41.45 o
   3  22   5     1697.97     1662.26     56.34 o
   4  22   5      448.46      525.20     42.70 o
   5  22   5      643.27      711.51     46.94 o
   6  22   5        6.87       95.25     59.30 o
   7  22   5      192.53      232.60     76.19 o
  -8  23   5       88.68      435.94    119.92 o
  -7  23   5     1218.26     1308.18    205.98 o
  -6  23   5     1177.81     1251.44     71.91 o
  -5  23   5     1014.51     1058.70     59.59 o
  -4  23   5      731.85      756.44     49.30 o
  -3  23   5      766.41      611.72     50.31 o
  -2  23   5     2621.40     2511.56     48.95 o
  -1  23   5      103.86      124.81     22.65 o
   0  23   5      377.18      331.15     30.95 o
   1  23   5     1849.46     1854.95     61.29 o
   2  23   5      881.63      811.74     58.89 o
   3  23   5       92.00       70.88     25.78 o
   4  23   5      503.90      455.22     41.85 o
   5  23   5     2739.68     2554.39     78.60 o
   6  23   5      134.97      187.26     62.82 o
   7  23   5       99.94      246.33     75.19 o
  -7  24   5      953.71      971.90    148.13 o
  -6  24   5      356.59      402.75     51.72 o
  -5  24   5      561.75      687.01     55.04 o
  -4  24   5      114.16       42.41     48.85 o
  -3  24   5     2874.20     2606.77     74.22 o
  -2  24   5     2879.30     2859.82     53.19 o
  -1  24   5     4677.15     4566.19     82.43 o
   0  24   5     2710.01     2610.58     61.38 o
   1  24   5     5790.75     6107.35    103.88 o
   2  24   5      514.98      525.20     35.79 o
   3  24   5     1308.57     1234.28     75.83 o
   4  24   5      894.29      792.39     67.25 o
   5  24   5     1013.36      818.05     81.73 o
   6  24   5      413.26      519.69     77.79 o
   7  24   5     1048.29     1145.16    129.79 o
  -7  25   5       93.13       80.48     69.44 o
  -6  25   5      479.74      436.57     76.12 o
  -5  25   5       40.20       39.05     55.43 o
  -4  25   5       63.10       90.75     34.95 o
  -3  25   5      369.13      395.27     55.92 o
  -2  25   5     2761.31     2763.76     55.14 o
  -1  25   5      124.73      121.22     24.23 o
   0  25   5      255.67      280.96     35.43 o
   1  25   5     1645.10     1570.49     53.92 o
   2  25   5      119.40      129.67     32.15 o
   3  25   5       13.19       44.61     29.62 o
   4  25   5      984.40      966.97     84.26 o
   5  25   5       56.22      131.54     60.75 o
   6  25   5      429.03      638.35    139.60 o
   7  25   5        6.99      -63.49    104.40 o
  -7  26   5        2.45       36.04    166.47 o
  -6  26   5     1083.98     1130.56    102.96 o
  -5  26   5      834.19      852.55     63.71 o
  -4  26   5     2269.45     2196.28    118.63 o
  -3  26   5     1432.43     1588.51     65.55 o
  -2  26   5       88.72      117.87     23.24 o
  -1  26   5      244.07      342.25     30.11 o
   0  26   5      238.05      247.91     28.60 o
   1  26   5      200.15      249.31     31.56 o
   2  26   5      207.25      291.48     60.99 o
   3  26   5     2471.19     2435.27     90.00 o
   4  26   5     1853.86     1782.74    105.24 o
   5  26   5        1.75      -22.97     54.20 o
   6  26   5      372.55      452.40     81.80 o
  -6  27   5      245.42      238.27     72.54 o
  -5  27   5      406.56      603.82    128.38 o
  -4  27   5      392.56      399.16     57.50 o
  -3  27   5       57.47       30.05     34.62 o
  -2  27   5      176.51       98.90     24.22 o
  -1  27   5       60.70       61.45     24.18 o
   0  27   5        2.31       50.33     29.32 o
   1  27   5      501.02      487.66     36.82 o
   2  27   5      305.83      368.90     36.06 o
   3  27   5       26.01      -30.45     46.32 o
   4  27   5      196.51      180.80     62.08 o
   5  27   5      295.82      294.22     69.28 o
   6  27   5        9.04       69.83     71.83 o
  -6  28   5      146.18      124.28     79.01 o
  -5  28   5       15.23       40.69    112.86 o
  -4  28   5      171.52      140.36     43.12 o
  -3  28   5        1.52       33.07     42.42 o
  -2  28   5     2283.41     2176.07    110.18 o
  -1  28   5      900.15     1018.89     47.96 o
   0  28   5     3687.70     3510.34     77.31 o
   1  28   5      352.19      440.01     36.98 o
   2  28   5     1027.65     1106.31     53.04 o
   3  28   5        5.54       43.73     73.36 o
   4  28   5        2.38       10.11     56.30 o
   5  28   5      299.14      308.64     77.27 o
  -5  29   5        0.80      -30.36    153.07 o
  -4  29   5       81.56      110.50     62.36 o
  -3  29   5      149.53      129.14     58.37 o
  -2  29   5      802.88      895.08     58.32 o
  -1  29   5      611.36      616.00     50.74 o
   0  29   5        0.14      -10.97     28.66 o
   1  29   5       34.71      -29.18     34.20 o
   2  29   5        0.84       76.57     35.93 o
   3  29   5      374.11      286.56     64.19 o
   4  29   5      730.94      591.06    147.36 o
   5  29   5      102.37      106.90     68.90 o
  -5  30   5      347.84      555.72     86.57 o
  -4  30   5      151.55      189.05     90.29 o
  -3  30   5     1482.48     1455.96     75.42 o
  -2  30   5      170.68      188.27     41.76 o
  -1  30   5       11.44       22.30     35.23 o
   0  30   5      152.94      211.47     41.58 o
   1  30   5      286.04      233.94     42.36 o
   2  30   5     1072.95     1063.91     88.86 o
   3  30   5      473.43      594.75     88.61 o
   4  30   5      197.30      205.43     66.28 o
  -4  31   5      247.40       86.86     67.79 o
  -3  31   5        2.38       10.42     61.25 o
  -2  31   5       11.38       29.24     40.76 o
  -1  31   5       38.16        7.61     52.08 o
   0  31   5      149.90      166.87     35.42 o
   1  31   5      112.93       99.61     34.05 o
   2  31   5      189.01      229.46     46.67 o
   3  31   5      209.58      193.64     49.17 o
   4  31   5        0.05      -86.06     90.29 o
  -3  32   5      151.39      241.59     71.32 o
  -2  32   5      912.52      818.15     64.63 o
  -1  32   5      269.81      354.20     70.14 o
   0  32   5      697.31      743.56     57.42 o
   1  32   5      274.71      377.14     48.55 o
   2  32   5       15.27        5.24     42.83 o
   3  32   5        0.77       35.38     48.26 o
  -2  33   5       63.41      165.06    110.04 o
  -1  33   5      522.77      506.93     81.12 o
   0  33   5        0.84       12.92     53.59 o
   1  33   5       38.13       48.62     47.04 o
   2  33   5        0.08       61.82     76.89 o
 -10   0   6      331.89      344.24     98.76 o
  -8   0   6      997.74     1180.70    119.92 o
  -6   0   6        0.88        1.54     37.39 o
  -4   0   6    25233.53    26147.99    653.20 o
  -2   0   6       49.02       41.27     14.52 o
   0   0   6     6868.28     7298.80    109.76 o
   2   0   6      580.20      458.51     55.02 o
   4   0   6    16715.91    16063.53    325.82 o
   6   0   6     2234.96     2096.90     91.48 o
   8   0   6     1857.62     1876.24    105.56 o
  10   0   6     2635.99     2417.73    145.05 o
 -11   1   6        4.30       84.52     71.28 o
 -10   1   6     2338.85     2206.43    124.12 o
  -9   1   6      513.89      515.64    105.10 o
  -8   1   6     9500.35     9067.66    220.41 o
  -7   1   6      639.20      617.87     60.75 o
  -6   1   6     5518.10     5327.00     99.99 o
  -5   1   6     4159.00     4215.05    115.19 o
  -4   1   6    10808.68    10546.72    212.46 o
  -3   1   6       28.88       27.93     12.32 o
  -2   1   6     3140.79     2790.61     43.88 o
  -1   1   6    31411.65    30756.66    273.38 o
   0   1   6    10611.79    10151.09     99.29 o
   1   1   6    24111.48    25407.86    249.67 o
   2   1   6    10704.46    10571.60    143.71 o
   3   1   6      593.09      438.60     26.60 o
   4   1   6     8174.61     8276.24    131.55 o
   5   1   6     7327.68     7348.15    165.10 o
   6   1   6     2398.38     2311.61     68.01 o
   7   1   6      580.93      644.56     54.15 o
   8   1   6     3193.67     3173.09     92.02 o
   9   1   6     1390.62     1151.88     81.45 o
  10   1   6     1093.97     1078.36     81.03 o
 -11   2   6        3.98      -62.66    114.28 o
 -10   2   6      278.13      262.51     67.29 o
  -9   2   6      757.36      915.34     81.75 o
  -8   2   6       24.36      107.58     47.31 o
  -7   2   6      350.49      522.00     88.88 o
  -6   2   6     1619.93     1688.65     64.16 o
  -5   2   6      152.49      174.94     35.32 o
  -4   2   6     4959.32     5221.89    125.59 o
  -3   2   6       76.60       99.77     15.79 o
  -2   2   6     5430.33     5647.07     72.84 o
  -1   2   6     1863.80     1870.91     25.56 o
   0   2   6    15710.47    15053.84    132.14 o
   1   2   6     2254.93     2601.71     39.34 o
   2   2   6        2.36       70.25     15.16 o
   3   2   6        2.12       39.45     16.26 o
   4   2   6    10851.44    11788.68    167.71 o
   5   2   6      327.36      386.95     41.32 o
   6   2   6     6211.99     6012.81    113.37 o
   7   2   6      502.24      520.73     43.92 o
   8   2   6     5856.49     5963.87    126.22 o
   9   2   6       51.01      -22.60     43.98 o
  10   2   6      193.55      266.97     55.05 o
 -11   3   6       39.68       53.75     68.43 o
 -10   3   6      935.62      992.65     93.79 o
  -9   3   6      592.47      748.40    119.85 o
  -8   3   6     1221.43     1282.70     86.29 o
  -7   3   6     3612.68     3208.40    120.40 o
  -6   3   6     8504.45     8655.36    192.03 o
  -5   3   6     1888.58     1715.21     70.28 o
  -4   3   6     8087.40     7903.90    133.88 o
  -3   3   6     8135.38     9012.52    122.05 o
  -2   3   6    57290.04    54425.35    563.89 o
  -1   3   6     7239.86     7138.70     72.57 o
   0   3   6    19535.26    19365.09    194.50 o
   1   3   6     3449.81     3492.08     54.23 o
   2   3   6     5193.40     4876.63     79.11 o
   3   3   6    13695.27    14469.19    192.66 o
   4   3   6    11170.90    11091.23    218.88 o
   5   3   6     7441.97     6957.50    267.71 o
   6   3   6     8064.94     8109.54    162.69 o
   7   3   6     1188.80     1093.01     57.80 o
   8   3   6     1198.05     1378.31     68.37 o
   9   3   6     2884.68     2880.71     96.99 o
  10   3   6      646.10      719.83     91.71 o
 -10   4   6      417.04      447.73     76.94 o
  -9   4   6       69.69      -34.89     67.01 o
  -8   4   6        8.51       26.85     44.73 o
  -7   4   6       60.35      105.50     79.01 o
  -6   4   6      594.30      713.60     59.46 o
  -5   4   6     1306.03     1455.01     52.61 o
  -4   4   6    10739.38    10368.67    165.26 o
  -3   4   6      190.41      145.77     14.96 o
  -2   4   6      656.54      588.62     19.04 o
  -1   4   6        0.18       13.00      8.09 o
   0   4   6     7501.94     8073.51     82.01 o
   1   4   6      565.68      591.26     21.80 o
   2   4   6     8126.19     8260.98    149.26 o
   3   4   6      732.06      707.10     31.20 o
   4   4   6    26661.76    26268.03    332.10 o
   5   4   6        9.61       23.07     57.84 o
   6   4   6      417.28      429.75     40.12 o
   7   4   6      399.62      470.40     65.13 o
   8   4   6      426.43      374.98     45.28 o
   9   4   6      819.93      669.24     62.29 o
  10   4   6     2682.05     2754.28    116.28 o
 -10   5   6     1197.01     1395.78    108.10 o
  -9   5   6     4392.84     4262.47    192.57 o
  -8   5   6      311.40      285.96     58.05 o
  -7   5   6      284.62      287.86     48.12 o
  -6   5   6     4499.29     4439.24    101.96 o
  -5   5   6      377.15      341.75     46.97 o
  -4   5   6     5344.75     5438.94     99.43 o
  -3   5   6    21238.60    22663.03    224.22 o
  -2   5   6     5134.51     4824.58     67.41 o
  -1   5   6     7308.38     7022.31     71.64 o
   0   5   6    18665.11    18946.77    188.45 o
   1   5   6    23509.22    25177.62    272.16 o
   2   5   6    14375.96    13735.32    180.72 o
   3   5   6       14.73       91.49     17.32 o
   4   5   6     6256.64     5870.98    112.00 o
   5   5   6    14436.72    14571.60    254.52 o
   6   5   6     4047.92     3941.85     88.82 o
   7   5   6     1994.92     1978.37    110.33 o
   8   5   6     1667.18     1705.22     73.09 o
   9   5   6     1369.30     1262.01     74.78 o
  10   5   6      532.81      715.20     68.28 o
 -10   6   6      160.88      168.06     64.90 o
  -9   6   6      298.69      368.28     65.39 o
  -8   6   6     3434.79     3380.36    125.53 o
  -7   6   6     1191.19     1179.70    117.80 o
  -6   6   6     3889.38     4048.34    109.13 o
  -5   6   6     1137.02     1177.77     47.35 o
  -4   6   6     1807.92     1831.34     49.72 o
  -3   6   6     2127.97     2420.35     35.46 o
  -2   6   6     2801.74     2987.04     60.18 o
  -1   6   6     2310.53     2251.28     31.89 o
   0   6   6    39329.19    37960.88    363.32 o
   1   6   6       32.35       75.66     13.46 o
   2   6   6     4735.93     4798.54     79.09 o
   3   6   6     3961.25     4632.30     81.36 o
   4   6   6      569.66      571.51     34.17 o
   5   6   6      799.60      913.88     42.70 o
   6   6   6    16904.55    16364.86    232.92 o
   7   6   6     1581.66     1649.69    113.02 o
   8   6   6     7418.41     7082.69    139.80 o
   9   6   6      501.12      547.07     57.78 o
  10   6   6       60.85       99.67     59.74 o
 -10   7   6     1611.23     1618.23    114.53 o
  -9   7   6      192.84      227.61     59.32 o
  -8   7   6     2211.62     2154.51    270.10 o
  -7   7   6     2126.75     2103.81    160.06 o
  -6   7   6     3383.80     3446.37    109.07 o
  -5   7   6     5626.11     5481.58    118.44 o
  -4   7   6    20190.76    20831.54    299.26 o
  -3   7   6     3905.59     4161.84     51.05 o
  -2   7   6    17997.66    17676.92    221.20 o
  -1   7   6     2673.43     2621.19     35.21 o
   0   7   6     5400.37     4899.33     78.40 o
   1   7   6    16524.84    17839.21    199.22 o
   2   7   6      574.73      381.81     33.60 o
   3   7   6     2243.57     2011.10     49.95 o
   4   7   6     4441.15     4100.40     79.28 o
   5   7   6     6748.96     6832.63    117.73 o
   6   7   6     3522.91     3540.31     83.36 o
   7   7   6       15.47       11.39     30.83 o
   8   7   6      584.61      595.01     51.73 o
   9   7   6     3374.15     3382.31    103.12 o
  10   7   6      157.64      221.42     94.75 o
 -10   8   6       84.11      233.72     66.89 o
  -9   8   6      337.08      250.59    129.09 o
  -8   8   6     2269.52     1936.01    108.82 o
  -7   8   6     1408.03     1326.86    110.75 o
  -6   8   6      591.79      664.78    114.20 o
  -5   8   6      758.90      662.56    106.45 o
  -4   8   6     6589.87     6367.56    108.39 o
  -3   8   6     6720.16     7046.58    104.06 o
  -2   8   6      442.07      431.07     42.76 o
  -1   8   6       79.08       95.86     12.55 o
   0   8   6     3179.98     3393.98     49.98 o
   1   8   6     1124.42     1259.36     30.83 o
   2   8   6     7156.93     6893.71    103.94 o
   3   8   6     3034.54     3447.88     67.93 o
   4   8   6    24984.01    26084.52    332.19 o
   5   8   6     1167.32     1190.22     47.33 o
   6   8   6     1276.22     1346.87     55.25 o
   7   8   6      314.94      233.55     37.22 o
   8   8   6      169.57      200.64     41.63 o
   9   8   6       80.07       29.60     48.74 o
  10   8   6     2340.29     2414.82    111.69 o
 -10   9   6      209.63      250.28     66.80 o
  -9   9   6       61.98       61.51     52.81 o
  -8   9   6     4298.76     4274.46    201.04 o
  -7   9   6       36.02       16.68     38.27 o
  -6   9   6     8006.54     7990.63    144.83 o
  -5   9   6     1984.24     2027.74     57.42 o
  -4   9   6     7533.88     7613.37    107.21 o
  -3   9   6     6838.51     7032.71    103.98 o
  -2   9   6     4520.79     4394.74     71.20 o
  -1   9   6    27831.97    28054.12    299.04 o
   0   9   6     4484.12     4307.31     59.63 o
   1   9   6     4611.26     4755.28     67.79 o
   2   9   6    14250.48    14260.79    188.90 o
   3   9   6      742.99      676.04     32.97 o
   4   9   6     3728.36     3575.32     74.15 o
   5   9   6     7008.31     6980.81    119.24 o
   6   9   6      874.94      883.07     48.23 o
   7   9   6     1160.21     1244.10     61.06 o
   8   9   6     1290.86     1307.01     74.54 o
   9   9   6     1270.31     1208.70     85.08 o
 -10  10   6      626.74      570.16     88.88 o
  -9  10   6      260.24      342.76     64.19 o
  -8  10   6      110.75      177.70     48.73 o
  -7  10   6      150.51      110.88     41.33 o
  -6  10   6      266.79      322.61     36.69 o
  -5  10   6      154.22      220.66     26.68 o
  -4  10   6     3068.48     3052.24     54.30 o
  -3  10   6      766.94      886.97     35.23 o
  -2  10   6      345.05      513.35     25.52 o
  -1  10   6     6592.63     6968.69     85.97 o
   0  10   6    13593.88    13450.74    172.74 o
   1  10   6        4.76       45.62     13.58 o
   2  10   6       21.22       71.09     17.61 o
   3  10   6      268.64      303.32     25.13 o
   4  10   6      871.45      933.19     79.00 o
   5  10   6      135.89      159.74     28.19 o
   6  10   6     6471.19     6305.71    116.81 o
   7  10   6      658.52      871.59     80.26 o
   8  10   6     3145.27     2972.94    127.18 o
   9  10   6      132.24      162.84     51.66 o
 -10  11   6      571.60      645.65    123.37 o
  -9  11   6      409.44      426.81    113.57 o
  -8  11   6     1071.68     1489.02    216.56 o
  -7  11   6      266.87      219.84     44.73 o
  -6  11   6       74.52       94.76     28.99 o
  -5  11   6     6655.64     6473.55    102.29 o
  -4  11   6     4364.54     4091.73     63.92 o
  -3  11   6     3879.55     4159.46     71.10 o
  -2  11   6    12279.63    11657.64    155.13 o
  -1  11   6     1278.45     1203.61     26.06 o
   0  11   6     7298.37     7083.03    101.26 o
   1  11   6     5806.38     6267.33     99.86 o
   2  11   6     3390.65     3336.35     89.43 o
   3  11   6     1425.87     1407.81     43.60 o
   4  11   6     9522.99     9378.73    145.48 o
   5  11   6     3012.80     2761.80     69.36 o
   6  11   6     3644.14     3780.52     98.11 o
   7  11   6       78.65       93.61     56.08 o
   8  11   6      526.65      540.35     58.87 o
   9  11   6     1201.53     1478.86     90.53 o
 -10  12   6      208.48      174.41     63.05 o
  -9  12   6       75.17      104.40     94.52 o
  -8  12   6      799.27      744.30     68.38 o
  -7  12   6       42.72      112.14     47.26 o
  -6  12   6     3359.34     3272.08     77.77 o
  -5  12   6     3429.47     3170.82     58.69 o
  -4  12   6     1904.76     1792.35     33.98 o
  -3  12   6      195.05      166.03     19.55 o
  -2  12   6      379.16      318.61     22.46 o
  -1  12   6      176.43      223.46     12.41 o
   0  12   6    16131.43    17516.76    220.22 o
   1  12   6    10527.26    10774.35    147.15 o
   2  12   6    10570.30    10822.80    174.06 o
   3  12   6     5901.58     6234.82    116.85 o
   4  12   6    11958.89    11466.83    190.94 o
   5  12   6     1595.13     1727.31     86.94 o
   6  12   6      310.52      326.01     39.15 o
   7  12   6       11.85      -34.95     34.95 o
   8  12   6        0.93       12.77     40.77 o
   9  12   6       48.78       67.57     50.69 o
 -10  13   6      241.29      423.25    119.21 o
  -9  13   6     1071.37     1043.76     86.70 o
  -8  13   6      884.91      900.77    117.10 o
  -7  13   6      586.61      636.94     63.89 o
  -6  13   6     4181.39     4141.40    130.28 o
  -5  13   6      831.55      933.34     48.94 o
  -4  13   6     2946.97     2834.09    152.95 o
  -3  13   6     3848.83     3877.72     68.05 o
  -2  13   6     1670.34     1597.98     43.98 o
  -1  13   6     6112.56     5985.92     69.49 o
   0  13   6     3869.10     3520.98     70.23 o
   1  13   6        3.87        0.11     16.64 o
   2  13   6    18898.41    18756.71    296.36 o
   3  13   6        0.58      -13.12     20.32 o
   4  13   6     2741.70     2657.16     72.56 o
   5  13   6     2996.49     3093.53     82.19 o
   6  13   6     1225.03     1104.57     60.09 o
   7  13   6        0.84       66.26     39.25 o
   8  13   6      189.55      310.25     50.55 o
   9  13   6      398.45      507.42    103.64 o
 -10  14   6      337.12      375.73     69.84 o
  -9  14   6       28.73       93.57     54.47 o
  -8  14   6      471.59      339.19     55.05 o
  -7  14   6      156.68      311.79     84.65 o
  -6  14   6       73.11       95.64     23.15 o
  -5  14   6     1272.31     1200.01     34.69 o
  -4  14   6     1165.46     1198.37     38.86 o
  -3  14   6      700.43      965.77     33.86 o
  -2  14   6     3074.34     3459.46     63.15 o
  -1  14   6     4043.55     3760.70     49.39 o
   0  14   6     5454.97     5196.63     82.80 o
   1  14   6     1243.30     1304.18     40.57 o
   2  14   6      926.30      968.23     44.36 o
   3  14   6      425.59      434.22     39.60 o
   4  14   6     2373.67     2375.55     69.66 o
   5  14   6      246.28      262.80     34.64 o
   6  14   6      986.47      970.00     58.60 o
   7  14   6     1036.37     1199.02     66.52 o
   8  14   6     2138.08     2162.08     91.02 o
   9  14   6     1256.70     1283.25     85.52 o
  -9  15   6      100.43       75.79     52.27 o
  -8  15   6     1136.83     1374.00     84.36 o
  -7  15   6      234.87      253.58     49.38 o
  -6  15   6      571.99      676.37     34.48 o
  -5  15   6     4194.93     4186.80     68.14 o
  -4  15   6     6104.26     6054.33     88.08 o
  -3  15   6      557.44      671.96     30.93 o
  -2  15   6    13809.35    13695.73    187.73 o
  -1  15   6     1326.66     1377.77     30.94 o
   0  15   6     5201.47     4952.62     80.93 o
   1  15   6     4407.94     4511.28     90.40 o
   2  15   6     1449.15     1409.47     49.98 o
   3  15   6     2467.12     2641.33     72.74 o
   4  15   6     3735.94     3537.05     84.85 o
   5  15   6     3491.11     3339.84     88.04 o
   6  15   6     1786.60     1829.98     71.20 o
   7  15   6       57.99       66.50     41.85 o
   8  15   6      941.57      905.28     73.64 o
   9  15   6     1144.48     1282.44    116.68 o
  -9  16   6        2.33       14.25    100.87 o
  -8  16   6      747.14      660.33     63.49 o
  -7  16   6        2.49      -50.79     50.79 o
  -6  16   6        3.77      -10.98     20.05 o
  -5  16   6       40.54        5.43     20.42 o
  -4  16   6     4369.38     4254.89     80.70 o
  -3  16   6     4215.34     4153.71     72.43 o
  -2  16   6     1020.05      966.31     38.73 o
  -1  16   6      952.73     1064.58     27.55 o
   0  16   6     3617.93     3521.60     66.34 o
   1  16   6      381.89      532.52     35.67 o
   2  16   6       41.01       56.40     25.07 o
   3  16   6     3134.70     3112.57     91.30 o
   4  16   6     5568.94     5538.89    113.98 o
   5  16   6     1739.88     1870.36     67.56 o
   6  16   6       17.89       26.85     32.81 o
   7  16   6      147.19      183.80     53.63 o
   8  16   6        6.69       84.53     48.99 o
   9  16   6       81.84       52.78     53.43 o
  -9  17   6     1263.26     1232.90    170.71 o
  -8  17   6     2029.38     2178.46    157.94 o
  -7  17   6     1627.54     1382.54     74.00 o
  -6  17   6     6074.90     5946.07    143.77 o
  -5  17   6      149.29      210.37     21.11 o
  -4  17   6      892.15     1015.04     35.60 o
  -3  17   6     3325.78     3313.49     68.72 o
  -2  17   6     2983.65     3086.75     42.29 o
  -1  17   6     4199.28     4122.85     75.53 o
   0  17   6     7491.68     7615.94    128.29 o
   1  17   6        2.10        5.64     21.86 o
   2  17   6     4030.05     3763.55     85.10 o
   3  17   6      878.71      816.90     46.20 o
   4  17   6     1380.51     1375.34     56.66 o
   5  17   6     9028.61     8613.70    232.15 o
   6  17   6       28.32       52.75     33.51 o
   7  17   6       68.35      210.70     43.32 o
   8  17   6     1750.07     1862.69    197.99 o
  -9  18   6      746.21     1000.12    150.96 o
  -8  18   6      343.56      100.17     91.70 o
  -7  18   6     1519.51     1497.92     71.78 o
  -6  18   6      825.97      839.88     55.52 o
  -5  18   6       19.49       39.31     15.68 o
  -4  18   6      288.14      369.85     31.16 o
  -3  18   6     1574.67     1557.13     45.12 o
  -2  18   6      303.20      353.31     20.49 o
  -1  18   6     3096.65     2911.17     49.40 o
   0  18   6     8511.15     8848.75    128.85 o
   1  18   6     1943.47     1757.22     56.78 o
   2  18   6     1448.30     1409.01     69.22 o
   3  18   6      208.11      214.37     34.93 o
   4  18   6      177.82      254.81     32.95 o
   5  18   6      223.17      183.33     60.50 o
   6  18   6     1986.11     1754.17     72.06 o
   7  18   6     2119.48     2236.75    171.34 o
   8  18   6      203.06      203.57     62.75 o
  -9  19   6      110.64      165.06    114.28 o
  -8  19   6      925.69      984.60    158.01 o
  -7  19   6      102.14      231.37    101.58 o
  -6  19   6      247.32      306.41     33.10 o
  -5  19   6     4242.60     4023.17    155.17 o
  -4  19   6      563.28      621.48     29.29 o
  -3  19   6       20.64       37.77     17.93 o
  -2  19   6     6964.00     6921.06     81.01 o
  -1  19   6      141.30      169.48     18.46 o
   0  19   6     3368.76     3564.39     61.31 o
   1  19   6     6720.41     6450.56    121.77 o
   2  19   6      113.48       91.27     26.37 o
   3  19   6      519.38      588.38     43.15 o
   4  19   6     3202.00     3179.14    134.47 o
   5  19   6     2300.60     1969.12     94.82 o
   6  19   6     5525.33     5510.40    134.76 o
   7  19   6       19.56       56.57     72.13 o
   8  19   6       65.30       77.42    100.17 o
  -8  20   6      100.23      193.28    102.99 o
  -7  20   6      107.35       86.06     93.11 o
  -6  20   6        2.49      115.21     55.76 o
  -5  20   6     7625.90     6973.78    175.12 o
  -4  20   6     1236.65     1228.19     34.92 o
  -3  20   6        5.80       23.01     13.80 o
  -2  20   6      272.82      318.00     19.11 o
  -1  20   6      509.64      534.21     27.51 o
   0  20   6     1267.71     1373.04     51.96 o
   1  20   6     1571.11     1587.89     57.51 o
   2  20   6      277.94      230.29     31.42 o
   3  20   6     2388.61     2227.72     69.66 o
   4  20   6     1287.71     1328.07     58.98 o
   5  20   6     2716.69     2945.28     85.20 o
   6  20   6        3.54       18.60     62.45 o
   7  20   6        2.96       18.07     39.33 o
   8  20   6       13.76       30.58     78.89 o
  -8  21   6      346.38      417.60    134.03 o
  -7  21   6     1465.94     1440.29    160.83 o
  -6  21   6     1531.44     1479.90    105.46 o
  -5  21   6      312.15      325.93     32.23 o
  -4  21   6     2075.20     2064.81    102.23 o
  -3  21   6     1646.56     1588.65     34.85 o
  -2  21   6       53.26       89.85     15.61 o
  -1  21   6     5017.65     5122.41     75.97 o
   0  21   6     1448.22     1494.23     46.22 o
   1  21   6       23.29       41.63     25.94 o
   2  21   6     5331.02     5104.24    136.85 o
   3  21   6      140.42      113.17     31.01 o
   4  21   6     2030.52     1948.56     67.74 o
   5  21   6     5572.94     5459.31    120.13 o
   6  21   6      747.21      674.28     55.93 o
   7  21   6       40.69       42.91    119.92 o
  -8  22   6        2.52      -47.97    101.58 o
  -7  22   6       66.32       99.70    113.57 o
  -6  22   6       45.52       85.73     57.84 o
  -5  22   6        9.89       30.64     27.73 o
  -4  22   6     2854.89     2919.99    120.51 o
  -3  22   6      132.98      140.77     21.70 o
  -2  22   6       10.11       54.23     24.09 o
  -1  22   6     2410.20     2337.50     57.27 o
   0  22   6     4926.77     4834.75     86.05 o
   1  22   6       18.94        3.11     26.72 o
   2  22   6       48.83       89.47     30.63 o
   3  22   6      509.33      496.76     50.58 o
   4  22   6     1178.40     1243.37     59.85 o
   5  22   6      267.10      217.78     48.76 o
   6  22   6      639.87      565.87     80.64 o
   7  22   6      230.76      174.15     76.50 o
  -8  23   6      153.67      187.64    129.79 o
  -7  23   6      297.63      252.10     77.57 o
  -6  23   6       16.69       -6.06     55.59 o
  -5  23   6     1882.41     1877.17     97.21 o
  -4  23   6     4506.92     4484.07     94.98 o
  -3  23   6      141.55      157.60     18.22 o
  -2  23   6     2756.47     2797.70     47.82 o
  -1  23   6      398.34      362.62     30.17 o
   0  23   6       59.07       96.03     23.30 o
   1  23   6     5778.93     5432.36    122.35 o
   2  23   6       76.99       90.77     37.46 o
   3  23   6      371.47      451.69     42.02 o
   4  23   6      179.01      188.30     35.07 o
   5  23   6       17.64       -7.76     53.04 o
   6  23   6     2117.29     2219.38    129.16 o
   7  23   6      966.13     1118.85    111.23 o
  -7  24   6      244.05      247.83     74.91 o
  -6  24   6      584.32      532.66    188.98 o
  -5  24   6      356.42      277.70     63.88 o
  -4  24   6      215.30      263.01     33.11 o
  -3  24   6     1275.13     1172.44     37.25 o
  -2  24   6        0.77       15.60     19.41 o
  -1  24   6      381.56      437.16     30.27 o
   0  24   6     3605.99     3587.07     81.82 o
   1  24   6      965.16     1003.37     46.44 o
   2  24   6      616.13      578.89     48.77 o
   3  24   6      544.13      459.06     42.32 o
   4  24   6      748.70      734.17     53.37 o
   5  24   6      429.79      520.16     80.42 o
   6  24   6     1495.37     1195.15    105.85 o
   7  24   6       68.08      -74.14     75.27 o
  -7  25   6      183.90      217.92    146.72 o
  -6  25   6     1461.64     1490.24    115.69 o
  -5  25   6       17.65      104.83     57.84 o
  -4  25   6        2.25        5.60     66.16 o
  -3  25   6      247.33      246.84     43.57 o
  -2  25   6       26.73      104.81     26.47 o
  -1  25   6      659.75      786.75     45.80 o
   0  25   6      305.19      301.95     30.07 o
   1  25   6        3.58       43.44     26.69 o
   2  25   6     1496.40     1614.48     66.11 o
   3  25   6      321.81      343.29     47.00 o
   4  25   6       48.83       83.89     72.31 o
   5  25   6     1520.93     1418.10    119.92 o
   6  25   6      141.70      138.94     71.74 o
  -7  26   6       42.25       74.53     75.25 o
  -6  26   6        5.54      -43.12     61.20 o
  -5  26   6       17.56       -9.71     60.05 o
  -4  26   6      991.02      988.73     89.52 o
  -3  26   6      179.34      198.72     34.54 o
  -2  26   6      360.99      327.08     29.17 o
  -1  26   6      933.69      856.24     47.40 o
   0  26   6        1.24      -20.40     24.58 o
   1  26   6      777.79      760.13     46.01 o
   2  26   6       33.45       80.17     32.17 o
   3  26   6       98.36       59.21     52.55 o
   4  26   6      315.95      299.62     60.83 o
   5  26   6       97.97       98.76     64.84 o
   6  26   6        1.30       37.38     68.33 o
  -6  27   6       63.87      171.62     92.41 o
  -5  27   6      875.00      961.77     93.61 o
  -4  27   6     2495.74     2712.63    126.65 o
  -3  27   6      930.32      949.93     67.98 o
  -2  27   6     1482.31     1507.52     50.09 o
  -1  27   6       48.30      108.34     26.89 o
   0  27   6      300.61      427.30     35.25 o
   1  27   6      589.05      682.45     49.12 o
   2  27   6        2.46        6.79     32.05 o
   3  27   6      459.72      584.00     48.15 o
   4  27   6      388.70      534.59     71.81 o
   5  27   6      146.79      164.91     70.64 o
  -6  28   6      222.54      298.68    200.33 o
  -5  28   6     1145.72     1346.75    111.88 o
  -4  28   6      675.60      633.68     80.53 o
  -3  28   6     1473.81     1259.44     79.41 o
  -2  28   6       98.68       26.70     26.06 o
  -1  28   6       32.69      103.03     28.67 o
   0  28   6       45.91      105.83     39.31 o
   1  28   6      309.92      300.68     38.28 o
   2  28   6       16.64        2.28     31.44 o
   3  28   6      920.28      834.35     93.54 o
   4  28   6      332.37      374.56     69.28 o
   5  28   6      171.54       73.15     68.29 o
  -5  29   6      158.82      221.29     75.58 o
  -4  29   6       17.97       43.36     67.72 o
  -3  29   6      445.81      403.11     98.76 o
  -2  29   6      183.05      350.03     43.46 o
  -1  29   6      862.94      875.28     47.87 o
   0  29   6     1043.71     1102.64     70.05 o
   1  29   6       66.64       59.51     31.48 o
   2  29   6      904.03      914.90     52.58 o
   3  29   6       48.24      106.52     57.86 o
   4  29   6      176.62      268.76     68.83 o
  -5  30   6      129.89       95.93     90.29 o
  -4  30   6      175.47      189.05     86.06 o
  -3  30   6        7.31       16.14     62.87 o
  -2  30   6       86.56       88.06     46.69 o
  -1  30   6      501.96      533.51     39.93 o
   0  30   6        6.67        8.73     42.15 o
   1  30   6      224.69      278.94     36.97 o
   2  30   6       64.08      -15.38     41.45 o
   3  30   6       17.02       18.72     83.04 o
   4  30   6       14.47       67.44     63.82 o
  -4  31   6      131.77      232.94     87.47 o
  -3  31   6      850.52      892.93     91.95 o
  -2  31   6       94.11      127.73     88.88 o
  -1  31   6       14.52       37.17     49.66 o
   0  31   6       93.96      217.54     48.87 o
   1  31   6      464.37      464.44     42.63 o
   2  31   6        0.66       57.11     44.25 o
   3  31   6       73.56      121.85     54.33 o
  -3  32   6      190.15      242.15     75.48 o
  -2  32   6       47.28       19.75     92.41 o
  -1  32   6        2.88       64.33     42.78 o
   0  32   6       30.47       87.18     45.66 o
   1  32   6       62.45       40.17     42.65 o
   2  32   6        0.04      -37.04     45.90 o
  -1  33   6      997.67      930.82     86.77 o
   0  33   6      423.06      388.76    107.93 o
   1  33   6       98.62      147.36     58.85 o
  -9   0   7     2904.47     2934.19    183.40 o
  -7   0   7      333.60      262.41     71.95 o
  -5   0   7    11181.78    11440.50    335.77 o
  -3   0   7    64276.25    59887.26    984.88 o
  -1   0   7    12944.79    12512.92    183.34 o
   1   0   7     3875.93     3980.79     95.23 o
   3   0   7    35325.27    36190.00    622.82 o
   5   0   7    26870.52    27323.19    719.37 o
   7   0   7     1489.01     1378.76     87.57 o
   9   0   7        4.62       56.16     81.12 o
 -10   1   7      165.67      110.84     66.33 o
  -9   1   7      373.83      517.91    143.20 o
  -8   1   7     4777.21     4560.12    149.60 o
  -7   1   7     2185.73     2150.71     98.26 o
  -6   1   7      963.66      967.88     73.22 o
  -5   1   7     1515.80     1599.79     72.80 o
  -4   1   7     2085.66     1776.38     93.82 o
  -3   1   7     7029.91     6830.03    122.79 o
  -2   1   7     9076.16     8714.65    117.94 o
  -1   1   7    13561.76    13111.67    147.04 o
   0   1   7      163.90      136.30     13.16 o
   1   1   7     5968.88     7387.42     95.00 o
   2   1   7     3237.74     3142.87     60.46 o
   3   1   7     5870.31     5716.63     95.31 o
   4   1   7      284.74      352.99     28.57 o
   5   1   7     3145.47     3138.16    128.83 o
   6   1   7     5999.02     5845.56    112.38 o
   7   1   7      737.36      780.10     52.86 o
   8   1   7      963.15      946.68     61.85 o
   9   1   7      864.39      954.14     66.69 o
  10   1   7     1619.55     1561.83     90.82 o
 -10   2   7        0.78      126.62     68.33 o
  -9   2   7      803.38      811.79     84.08 o
  -8   2   7       89.89      201.62     56.76 o
  -7   2   7     5064.97     4985.04    146.60 o
  -6   2   7      331.26      408.47     55.73 o
  -5   2   7     5916.91     5653.58    143.13 o
  -4   2   7        0.18       28.53     24.30 o
  -3   2   7     9275.25    10298.40    138.60 o
  -2   2   7     7257.73     7658.66    105.82 o
  -1   2   7     3688.40     3467.10     46.05 o
   0   2   7     3163.43     3595.66     48.27 o
   1   2   7    51031.20    48511.62    508.71 o
   2   2   7        2.17       12.21     15.19 o
   3   2   7      741.52     1176.06     57.02 o
   4   2   7     1891.44     2019.86     70.03 o
   5   2   7      475.24      552.59     40.32 o
   6   2   7     2146.90     2103.81     67.21 o
   7   2   7     7087.20     7227.07    136.37 o
   8   2   7      440.42      391.98     46.59 o
   9   2   7     2915.11     2942.55     99.58 o
  10   2   7        4.24      -22.48     57.02 o
 -10   3   7       85.43       68.77     65.06 o
  -9   3   7       44.25       53.09     67.72 o
  -8   3   7     1997.35     1847.61    101.25 o
  -7   3   7     2205.64     2234.69    100.96 o
  -6   3   7     1656.45     1698.79     99.46 o
  -5   3   7     3184.98     2951.21     96.63 o
  -4   3   7     6991.39     7378.47    163.52 o
  -3   3   7     3214.75     3097.74     55.83 o
  -2   3   7     3859.81     3699.29     61.76 o
  -1   3   7     2817.24     2561.56     43.04 o
   0   3   7      484.31      394.51     18.83 o
   1   3   7     3647.07     3547.60     56.07 o
   2   3   7    42359.09    44066.50    524.21 o
   3   3   7     3923.96     3695.45     71.56 o
   4   3   7      369.67      455.37     32.49 o
   5   3   7     3569.90     3477.76     78.38 o
   6   3   7      843.66      881.37     50.03 o
   7   3   7     2685.43     2648.75     80.90 o
   8   3   7      854.20      803.68     57.63 o
   9   3   7     1903.60     1993.29     88.09 o
  10   3   7      321.59      291.97     57.81 o
 -10   4   7       17.12       69.99     64.48 o
  -9   4   7     3840.00     4034.09    148.72 o
  -8   4   7       38.56      -13.55     52.91 o
  -7   4   7      990.17     1021.28    117.10 o
  -6   4   7        3.05      -32.76     33.52 o
  -5   4   7     3192.47     3085.10     75.56 o
  -4   4   7      343.02      421.00     43.03 o
  -3   4   7    55838.11    52687.57    615.89 o
  -2   4   7       89.52      166.01     20.57 o
  -1   4   7     9457.82     9095.88    107.11 o
   0   4   7       75.93       95.10     12.50 o
   1   4   7       85.10      145.93     24.75 o
   2   4   7       24.94       59.82     16.90 o
   3   4   7    13496.58    13561.69    185.80 o
   4   4   7      734.57      843.62     38.64 o
   5   4   7    12847.02    12362.49    183.49 o
   6   4   7        3.20       42.76     28.51 o
   7   4   7      146.34      147.14     35.41 o
   8   4   7       33.11       65.99     60.89 o
   9   4   7        8.90       79.47     75.14 o
  10   4   7       61.15       15.34    208.09 o
 -10   5   7       24.79      -62.64     62.64 o
  -9   5   7      287.29      275.42     61.47 o
  -8   5   7      466.80      605.75     65.66 o
  -7   5   7       95.10      175.30     56.43 o
  -6   5   7     3827.93     3809.63    151.66 o
  -5   5   7       22.92       25.90     26.72 o
  -4   5   7    12123.57    12313.23    166.42 o
  -3   5   7      660.26      539.39     29.05 o
  -2   5   7      108.73      215.64     17.17 o
  -1   5   7     3727.42     3260.42     47.52 o
   0   5   7      192.98      169.48     14.41 o
   1   5   7    19870.68    20642.97    229.36 o
   2   5   7    18486.93    19253.53    245.63 o
   3   5   7     2660.35     2560.50     57.81 o
   4   5   7     3568.52     3762.92     77.02 o
   5   5   7     2603.61     2523.17     67.81 o
   6   5   7     6510.69     6291.18    118.75 o
   7   5   7     1649.34     1758.29     85.53 o
   8   5   7      710.68      804.52     59.48 o
   9   5   7      171.86      258.09     51.22 o
 -10   6   7        0.56       22.54     67.01 o
  -9   6   7      219.41      102.15     58.45 o
  -8   6   7      533.66      552.48     67.79 o
  -7   6   7    12576.54    12608.54    270.90 o
  -6   6   7      118.18      109.29     39.14 o
  -5   6   7     6524.31     6365.62    198.64 o
  -4   6   7      282.02      379.15     24.75 o
  -3   6   7      193.28      201.94     12.93 o
  -2   6   7        7.64       14.07      9.37 o
  -1   6   7    34278.56    34728.00    365.29 o
   0   6   7      670.35      622.11     22.22 o
   1   6   7    39124.09    37804.46    401.69 o
   2   6   7      143.50      130.24     18.79 o
   3   6   7      342.26      346.22     27.31 o
   4   6   7      203.32      189.09     26.51 o
   5   6   7        1.34       33.44     24.13 o
   6   6   7       24.08       54.89     41.34 o
   7   6   7     5725.91     5587.36    137.04 o
   8   6   7       81.52      102.12     42.00 o
   9   6   7      701.45      725.12     62.48 o
 -10   7   7        0.69      -59.23     59.23 o
  -9   7   7        7.98       76.18     83.24 o
  -8   7   7     2783.68     2816.28    118.70 o
  -7   7   7       77.53      108.95     42.68 o
  -6   7   7       50.85       44.33     65.32 o
  -5   7   7     2053.98     1877.79     58.39 o
  -4   7   7     1590.41     1693.59     42.46 o
  -3   7   7      244.73      270.57     18.03 o
  -2   7   7     3323.14     3216.98     70.30 o
  -1   7   7     2562.40     2599.01     40.51 o
   0   7   7     2793.10     2629.20     56.12 o
   1   7   7     2105.65     1767.79     38.13 o
   2   7   7     1820.62     1609.90     43.56 o
   3   7   7     9113.90     9434.87    139.62 o
   4   7   7     1349.23     1484.98     66.76 o
   5   7   7      903.60      904.99     49.28 o
   6   7   7     7907.55     7929.39    142.71 o
   7   7   7     1351.80     1347.79     63.96 o
   8   7   7       47.31       20.15     38.11 o
   9   7   7     1175.80     1270.03     79.19 o
 -10   8   7      101.14      -38.45     64.73 o
  -9   8   7     2397.21     2398.00    119.65 o
  -8   8   7        0.82       -2.94     45.76 o
  -7   8   7      323.54      353.58     53.15 o
  -6   8   7       56.79       55.56     25.48 o
  -5   8   7     4021.24     3951.57     83.86 o
  -4   8   7     1794.13     1867.14     43.59 o
  -3   8   7    15225.68    14576.78    223.83 o
  -2   8   7      396.95      438.09     30.30 o
  -1   8   7     9987.30     9792.91    113.82 o
   0   8   7     1512.41     1585.50     32.97 o
   1   8   7      115.58      190.93     19.75 o
   2   8   7     2094.16     2307.53     53.41 o
   3   8   7    20592.77    20902.21    270.20 o
   4   8   7      602.71      728.14     39.17 o
   5   8   7    17571.82    16913.20    236.31 o
   6   8   7     5286.51     5189.32    179.64 o
   7   8   7       89.68       88.27     32.81 o
   8   8   7      121.27       76.88     40.45 o
   9   8   7      241.08      296.12     51.45 o
 -10   9   7      384.01      267.20     70.16 o
  -9   9   7     1021.86      946.73     89.08 o
  -8   9   7       31.70      110.04     80.42 o
  -7   9   7      444.63      442.69     55.92 o
  -6   9   7     5141.67     5118.43    106.45 o
  -5   9   7     1243.09     1431.20     47.70 o
  -4   9   7    23120.58    23872.57    260.44 o
  -3   9   7     5236.43     5030.37     98.65 o
  -2   9   7     2637.71     2887.87     67.19 o
  -1   9   7     2692.52     2343.40     36.71 o
   0   9   7      259.41      323.02     24.11 o
   1   9   7     5582.43     5866.31     81.39 o
   2   9   7    15110.18    15533.79    205.53 o
   3   9   7      439.49      404.97     29.53 o
   4   9   7     1932.86     1952.17     56.80 o
   5   9   7     5282.72     5420.16    103.60 o
   6   9   7      240.20      204.76     51.52 o
   7   9   7     3259.42     3372.21     89.61 o
   8   9   7      308.37      364.41     47.62 o
   9   9   7       94.71      129.92     53.76 o
 -10  10   7        0.19      -61.83     61.83 o
  -9  10   7      621.31      722.25     95.16 o
  -8  10   7     1988.48     1790.61     97.17 o
  -7  10   7     5581.02     5427.55    153.48 o
  -6  10   7      408.12      385.64     36.13 o
  -5  10   7     5812.62     5893.76    107.61 o
  -4  10   7       42.94       36.83     22.59 o
  -3  10   7       36.66       48.40     20.32 o
  -2  10   7     2134.34     2292.61     58.76 o
  -1  10   7    12969.66    13595.96    174.14 o
   0  10   7     1520.22     1674.81     34.73 o
   1  10   7    53163.43    51449.34    540.73 o
   2  10   7      431.29      505.99     33.40 o
   3  10   7      170.20      169.24     25.85 o
   4  10   7       79.24      148.36     33.40 o
   5  10   7      335.09      386.62     44.80 o
   6  10   7     1153.00     1116.09     55.10 o
   7  10   7     3372.63     3150.24     87.56 o
   8  10   7      601.27      700.33     62.08 o
   9  10   7     1257.85     1293.55     90.45 o
 -10  11   7      467.29      374.47     73.55 o
  -9  11   7      128.64      114.24     59.24 o
  -8  11   7      752.43      759.21    125.49 o
  -7  11   7        5.36       76.18     42.26 o
  -6  11   7      701.84      645.17     44.08 o
  -5  11   7      130.80      121.48     20.70 o
  -4  11   7     2490.41     2600.66     82.15 o
  -3  11   7      115.90      177.36     24.89 o
  -2  11   7     6493.05     6155.78    112.00 o
  -1  11   7      360.19      379.46     19.36 o
   0  11   7    20121.66    20891.14    259.69 o
   1  11   7      134.17       69.66     15.88 o
   2  11   7     1110.67     1038.20     39.20 o
   3  11   7     2960.52     2968.85     79.01 o
   4  11   7     2741.53     2650.20     65.99 o
   5  11   7     1287.26     1240.03     51.26 o
   6  11   7     8634.85     8346.88    144.57 o
   7  11   7      422.87      487.19     53.32 o
   8  11   7       36.24      -37.84     44.17 o
   9  11   7      467.77      596.20     77.61 o
 -10  12   7       12.92       42.94     65.76 o
  -9  12   7     1788.27     2058.14    114.52 o
  -8  12   7      855.36      829.29    151.59 o
  -7  12   7      151.01      162.95     76.18 o
  -6  12   7      966.21      973.81     51.09 o
  -5  12   7     2737.98     2736.27    102.85 o
  -4  12   7      984.57      982.30     48.44 o
  -3  12   7    32994.16    32633.47    462.56 o
  -2  12   7        6.08        9.12     18.89 o
  -1  12   7     3324.14     3098.46     53.66 o
   0  12   7        3.54       39.88     15.55 o
   1  12   7     1028.56     1090.23     49.69 o
   2  12   7      100.53      142.15     29.85 o
   3  12   7     4356.74     3919.01     80.51 o
   4  12   7     1502.64     1645.86     54.21 o
   5  12   7     4488.73     4632.38     95.73 o
   6  12   7       80.95       60.50     33.16 o
   7  12   7      767.20      815.40     60.56 o
   8  12   7      347.39      391.95     77.42 o
   9  12   7      161.76      104.96     53.38 o
 -10  13   7       34.08       95.06    184.82 o
  -9  13   7       32.98       49.38    101.58 o
  -8  13   7       99.82       45.77     81.83 o
  -7  13   7      115.87      121.39     45.50 o
  -6  13   7     3672.69     3449.03     78.08 o
  -5  13   7     3170.17     2996.26     57.60 o
  -4  13   7     2943.34     3029.03     77.41 o
  -3  13   7     1249.84     1146.65     48.46 o
  -2  13   7      286.36      334.64     29.98 o
  -1  13   7    10190.20     9863.54    133.59 o
   0  13   7      182.40      237.70     21.21 o
   1  13   7     6544.12     6552.89    115.88 o
   2  13   7     7883.21     7606.93    136.45 o
   3  13   7       24.13       85.94     28.70 o
   4  13   7     1351.63     1302.78     55.89 o
   5  13   7     5617.16     5589.54    121.17 o
   6  13   7     2476.65     2428.78     83.49 o
   7  13   7     2311.78     2391.68     88.86 o
   8  13   7     1256.29     1390.37    177.70 o
   9  13   7      959.53     1028.30     80.43 o
  -9  14   7      140.78      189.13    114.28 o
  -8  14   7      586.14      593.02     64.68 o
  -7  14   7     7876.34     7687.61    187.78 o
  -6  14   7      340.18      378.66     37.27 o
  -5  14   7     6467.40     6303.02    126.98 o
  -4  14   7      142.02      135.14     22.21 o
  -3  14   7      135.08      149.24     22.40 o
  -2  14   7     1247.59     1344.26     49.15 o
  -1  14   7     7238.77     6965.25     86.90 o
   0  14   7     6542.63     6875.55    103.50 o
   1  14   7    15283.77    14853.96    243.43 o
   2  14   7      440.14      530.80     42.31 o
   3  14   7        1.03      -22.08     22.08 o
   4  14   7      307.44      336.16     36.16 o
   5  14   7      881.59      930.31     54.90 o
   6  14   7        7.37       30.96     35.93 o
   7  14   7     4157.06     4093.47    152.84 o
   8  14   7      261.54      290.08     50.69 o
   9  14   7      288.79      344.90     79.65 o
  -9  15   7       71.90      159.47     97.35 o
  -8  15   7     1891.65     2013.44    100.37 o
  -7  15   7     2860.87     2945.41    108.00 o
  -6  15   7      542.01      524.59     35.27 o
  -5  15   7     1468.74     1343.41     46.45 o
  -4  15   7       87.56      143.84     22.27 o
  -3  15   7     1229.33     1308.27     53.40 o
  -2  15   7     8272.65     7813.03    280.42 o
  -1  15   7       15.49       32.63     19.31 o
   0  15   7     2624.25     2544.25     56.13 o
   1  15   7     2623.53     2559.27     83.24 o
   2  15   7     1260.73     1266.49     51.17 o
   3  15   7     3617.55     3537.03     85.50 o
   4  15   7      106.82      130.80     28.57 o
   5  15   7      344.28      395.11     40.09 o
   6  15   7     4568.74     4631.55    114.00 o
   7  15   7      142.28      152.07     52.47 o
   8  15   7      199.90      385.85     86.96 o
  -9  16   7     1167.23     1197.69    174.23 o
  -8  16   7      380.53      318.71     54.47 o
  -7  16   7       49.57      107.75     96.64 o
  -6  16   7       10.30        0.17     27.89 o
  -5  16   7      662.13      662.60     37.42 o
  -4  16   7     2939.48     2788.39     72.02 o
  -3  16   7    15944.89    15860.85    209.92 o
  -2  16   7      227.71      229.68     27.89 o
  -1  16   7     4458.89     4584.57     69.40 o
   0  16   7        0.74      -17.50     17.50 o
   1  16   7        2.44       34.45     22.11 o
   2  16   7      255.05      225.02     29.85 o
   3  16   7     9509.93     9034.07    161.21 o
   4  16   7       31.45       43.60     32.22 o
   5  16   7     8492.55     8440.32    161.62 o
   6  16   7     1101.56     1127.09     79.48 o
   7  16   7      507.39      499.81     60.28 o
   8  16   7      567.61      594.55     89.61 o
  -9  17   7      593.72      677.19    142.49 o
  -8  17   7      195.74      192.75     49.79 o
  -7  17   7      392.22      465.32     52.17 o
  -6  17   7      868.48      859.70     57.71 o
  -5  17   7      315.97      356.10     28.20 o
  -4  17   7     2019.13     2042.41     51.52 o
  -3  17   7      857.98      823.00     36.72 o
  -2  17   7      291.36      324.41     31.46 o
  -1  17   7     1636.14     1476.14     32.69 o
   0  17   7      124.48      178.97     23.00 o
   1  17   7      555.22      589.19     40.96 o
   2  17   7    14181.38    14193.82    226.33 o
   3  17   7        0.14      -36.21     36.21 o
   4  17   7     2895.29     3010.96     83.55 o
   5  17   7      630.65      634.01     51.57 o
   6  17   7        1.08       37.73     35.91 o
   7  17   7     2229.84     2265.52     89.83 o
   8  17   7      633.41      754.85    122.29 o
  -9  18   7       26.64       11.29    104.40 o
  -8  18   7     1025.39      976.14    150.96 o
  -7  18   7     2810.73     2818.63    100.18 o
  -6  18   7     2387.74     2250.85     75.28 o
  -5  18   7     3292.46     3372.75     69.18 o
  -4  18   7      160.64      237.76     23.86 o
  -3  18   7      371.48      439.04     29.40 o
  -2  18   7      737.77      868.32     79.67 o
  -1  18   7      368.72      333.12     24.14 o
   0  18   7      433.22      494.61     31.83 o
   1  18   7     3835.90     3881.57     92.65 o
   2  18   7     3082.00     3016.08    246.19 o
   3  18   7     1108.71     1213.98     54.65 o
   4  18   7      554.39      502.41     54.50 o
   5  18   7      184.27      162.66     47.98 o
   6  18   7       63.24       89.05     55.49 o
   7  18   7     4538.96     4330.89    235.80 o
   8  18   7      108.62      177.19     65.19 o
  -8  19   7      997.33      993.07    150.96 o
  -7  19   7      151.85      154.94     45.53 o
  -6  19   7      163.15      215.61     37.63 o
  -5  19   7     2594.07     2299.78     70.01 o
  -4  19   7      254.70      330.19     27.19 o
  -3  19   7      230.12      234.84     25.78 o
  -2  19   7     3789.09     3716.30    101.01 o
  -1  19   7      444.65      471.54     24.72 o
   0  19   7     4361.91     4362.28     81.10 o
   1  19   7     2412.21     2276.62     93.71 o
   2  19   7      408.87      396.78     37.72 o
   3  19   7      623.56      654.65     47.48 o
   4  19   7        7.16       10.86     41.33 o
   5  19   7      645.71      664.07     53.85 o
   6  19   7     1408.50     1513.14     75.70 o
   7  19   7      475.03      547.48     54.56 o
   8  19   7        0.11       36.17    106.52 o
  -8  20   7        9.98     -100.17    100.17 o
  -7  20   7      489.65      388.12     77.59 o
  -6  20   7       63.02      115.24     30.11 o
  -5  20   7      368.44      457.53     66.06 o
  -4  20   7     2860.32     2732.45     59.18 o
  -3  20   7     5750.55     5798.97     96.66 o
  -2  20   7        2.27       -3.68     24.80 o
  -1  20   7     5081.78     5212.75     75.52 o
   0  20   7      631.77      599.37     32.16 o
   1  20   7     1718.77     1572.87     59.12 o
   2  20   7     1518.85     1385.65     76.72 o
   3  20   7     3576.91     3494.67     90.09 o
   4  20   7     5179.27     5260.95    117.42 o
   5  20   7     1923.07     1789.25     75.27 o
   6  20   7       24.21       48.87     39.11 o
   7  20   7      356.59      285.99     49.38 o
  -8  21   7       47.50      198.92    112.86 o
  -7  21   7        5.07       22.06    101.58 o
  -6  21   7      820.37      778.43     86.17 o
  -5  21   7      217.36      152.09     55.20 o
  -4  21   7     4839.18     4863.18    103.70 o
  -3  21   7      197.76      215.68     24.81 o
  -2  21   7     1976.92     1965.07     47.24 o
  -1  21   7     2486.35     2403.43     47.42 o
   0  21   7      138.11      120.31     24.44 o
   1  21   7       69.63       95.72     28.66 o
   2  21   7     6589.41     6541.55    130.16 o
   3  21   7      420.65      415.21     88.55 o
   4  21   7     3260.15     3192.52     89.97 o
   5  21   7        3.15      -34.33     34.33 o
   6  21   7        9.45      -14.99     47.09 o
   7  21   7      787.59      818.67     97.75 o
  -8  22   7      428.21      271.08     80.64 o
  -7  22   7     1594.24     1805.11    118.94 o
  -6  22   7      252.34      317.06     72.71 o
  -5  22   7      542.16      678.01     74.56 o
  -4  22   7       40.94       19.50     25.51 o
  -3  22   7      275.03      308.03     34.31 o
  -2  22   7     1975.13     1963.34     50.47 o
  -1  22   7      710.01      781.79     42.84 o
   0  22   7     1420.22     1423.38     48.68 o
   1  22   7     2368.81     2482.52     74.53 o
   2  22   7     1256.65     1368.15     61.91 o
   3  22   7        1.18       19.95     31.20 o
   4  22   7        0.39       45.28     33.76 o
   5  22   7      271.31      252.17     55.45 o
   6  22   7       19.23       -3.87     39.95 o
   7  22   7      843.53      922.99     99.74 o
  -7  23   7      276.06      307.56    127.68 o
  -6  23   7     1855.98     1775.12    117.70 o
  -5  23   7        6.55        9.92     50.79 o
  -4  23   7      176.29      174.21     26.10 o
  -3  23   7      228.56      299.39     34.29 o
  -2  23   7     2867.15     2866.13     50.56 o
  -1  23   7     1275.97     1176.55     49.48 o
   0  23   7     5948.94     5982.79    101.67 o
   1  23   7      102.59       61.43     30.88 o
   2  23   7       99.55       69.57     37.68 o
   3  23   7        4.49       15.76     32.30 o
   4  23   7       46.83       77.00     35.76 o
   5  23   7       45.44       24.99     59.29 o
   6  23   7      776.82      877.28    102.99 o
   7  23   7       60.53      117.96     78.74 o
  -7  24   7        1.80       77.07     65.05 o
  -6  24   7       26.15        1.65     62.06 o
  -5  24   7      176.45      407.15    158.72 o
  -4  24   7     2653.58     2647.09    121.40 o
  -3  24   7      925.49     1030.75     51.60 o
  -2  24   7      430.53      452.36     28.76 o
  -1  24   7     2410.09     2508.22     59.72 o
   0  24   7       36.25       85.19     25.37 o
   1  24   7     1556.41     1556.30     82.54 o
   2  24   7      535.05      458.90     45.14 o
   3  24   7      613.17      611.63     48.94 o
   4  24   7      735.08      787.36     59.13 o
   5  24   7      592.43      725.15    101.06 o
   6  24   7       70.95       22.22     65.06 o
  -7  25   7       73.86       10.02     66.25 o
  -6  25   7      402.90      419.00     78.30 o
  -5  25   7      429.98      407.92     92.41 o
  -4  25   7     2283.51     2553.78    121.51 o
  -3  25   7        5.73      -11.21     28.86 o
  -2  25   7      114.11       86.24     22.92 o
  -1  25   7      703.31      663.04     39.61 o
   0  25   7       22.29        0.46     25.59 o
   1  25   7      190.58      176.90     31.14 o
   2  25   7     1944.90     1895.44     74.31 o
   3  25   7       89.09      112.20     38.31 o
   4  25   7      292.97      357.97     45.10 o
   5  25   7      401.20      342.58     73.91 o
   6  25   7       61.03       47.26     73.82 o
  -6  26   7      457.74      466.09     80.64 o
  -5  26   7     1540.41     1459.70    115.09 o
  -4  26   7      655.65      518.62     71.31 o
  -3  26   7        1.36       -0.65     31.33 o
  -2  26   7        2.95       -1.39     47.45 o
  -1  26   7      489.91      469.31     34.23 o
   0  26   7       96.97      102.17     25.79 o
   1  26   7     1922.94     1945.79     62.66 o
   2  26   7        5.48       -9.02     59.25 o
   3  26   7      301.94      499.35     52.56 o
   4  26   7      333.62      259.78     98.05 o
   5  26   7        4.19       38.49     63.82 o
  -6  27   7       84.13      191.79     73.55 o
  -5  27   7        2.99       -7.54     63.47 o
  -4  27   7        0.66       33.71     59.25 o
  -3  27   7      633.61      568.95    108.63 o
  -2  27   7      517.78      641.47     39.18 o
  -1  27   7       67.62       99.41     27.83 o
   0  27   7       43.06       48.55     68.22 o
   1  27   7       47.80      120.61     30.40 o
   2  27   7      153.17      176.41     41.81 o
   3  27   7      672.92      647.70     81.05 o
   4  27   7      173.09      216.92     64.82 o
   5  27   7      339.95      419.94     80.79 o
  -5  28   7      145.01      258.02     72.54 o
  -4  28   7      311.96      236.57     68.29 o
  -3  28   7     1127.29     1330.22    122.74 o
  -2  28   7        5.66        0.89     28.61 o
  -1  28   7      717.97      852.25     46.21 o
   0  28   7       66.99       79.40     31.78 o
   1  28   7        1.99       85.09     32.39 o
   2  28   7       64.85       30.09     34.28 o
   3  28   7      591.31      427.62     72.82 o
   4  28   7      156.23      157.46     63.26 o
   5  28   7      620.54     1086.18    150.96 o
  -5  29   7      371.26      276.43     79.52 o
  -4  29   7      506.04      605.58     86.36 o
  -3  29   7       11.83      133.63    100.17 o
  -2  29   7        4.41      -53.31     53.31 o
  -1  29   7      203.51      234.69     34.01 o
   0  29   7        9.15      -37.87     37.87 o
   1  29   7      477.94      424.63     65.50 o
   2  29   7      859.69      888.01     55.80 o
   3  29   7       46.00       73.22     81.83 o
   4  29   7      155.62      233.80     82.71 o
  -4  30   7       10.63       14.11     86.06 o
  -3  30   7      101.59      196.43     67.78 o
  -2  30   7       17.15       52.65    228.55 o
  -1  30   7      748.79      723.41     48.22 o
   0  30   7      681.27      792.49     50.37 o
   1  30   7      586.77      672.47     47.53 o
   2  30   7      203.55      284.91     67.49 o
   3  30   7       82.79        2.48    101.58 o
  -3  31   7      142.90      114.37     68.06 o
  -2  31   7       87.41      142.04     65.29 o
  -1  31   7      114.98      124.75     61.35 o
   0  31   7     1270.16     1235.07     63.74 o
   1  31   7      103.43      155.94     38.59 o
   2  31   7      141.21      230.73     66.99 o
  -2  32   7      441.85      366.82     71.31 o
  -1  32   7      371.26      514.70     75.19 o
   0  32   7       16.06      -22.30     40.62 o
   1  32   7       89.08      115.55     46.00 o
 -10   0   8       93.81       70.54     90.29 o
  -8   0   8     5438.56     4838.64    222.91 o
  -6   0   8     7861.19     7458.22    265.23 o
  -4   0   8     9090.76     9232.15    186.59 o
  -2   0   8      132.41      154.91     24.27 o
   0   0   8    35213.23    35513.54    520.72 o
   2   0   8    62274.94    59765.17    994.99 o
   4   0   8      411.40      517.62     81.83 o
   6   0   8     3675.32     3765.61    127.75 o
   8   0   8     6462.00     6558.75    372.38 o
 -10   1   8      915.86     1003.17     98.23 o
  -9   1   8      507.71      527.70     76.19 o
  -8   1   8      450.85      615.58     97.35 o
  -7   1   8     1263.45     1403.43     72.76 o
  -6   1   8     2901.38     2924.32    153.78 o
  -5   1   8     3252.84     3049.74    102.74 o
  -4   1   8     7339.88     7328.94    134.19 o
  -3   1   8     5175.03     4989.90     79.64 o
  -2   1   8     3957.55     3973.65     65.95 o
  -1   1   8     7518.38     7281.58     90.80 o
   0   1   8     9336.76     9617.24    118.62 o
   1   1   8        3.79       13.78     17.72 o
   2   1   8     9396.80     9394.49    136.48 o
   3   1   8     9639.13     9482.48    177.75 o
   4   1   8     3119.06     2867.12     74.94 o
   5   1   8      716.58      814.27     45.06 o
   6   1   8      376.82      308.63     36.06 o
   7   1   8     6158.11     5830.78    121.59 o
   8   1   8     1019.56      855.27     61.53 o
   9   1   8     1578.71     1537.50     84.17 o
 -10   2   8     1175.60     1558.11    120.71 o
  -9   2   8      203.90      243.69     65.06 o
  -8   2   8     1248.32     1389.13     97.63 o
  -7   2   8       93.95       67.65     36.88 o
  -6   2   8      335.93      356.62     50.88 o
  -5   2   8      461.04      446.49     94.52 o
  -4   2   8     5743.23     5300.89     86.36 o
  -3   2   8     5536.42     5739.72     88.15 o
  -2   2   8    23138.13    22244.07    273.45 o
  -1   2   8      949.18      978.94     28.64 o
   0   2   8      964.08      802.40     26.01 o
   1   2   8     5197.24     5511.57     87.97 o
   2   2   8      575.57      644.23     32.17 o
   3   2   8      240.88      253.24     25.55 o
   4   2   8    23232.51    23064.75    424.80 o
   5   2   8      264.02      167.77     43.98 o
   6   2   8     6389.89     6212.88    119.46 o
   7   2   8      120.51      130.58     44.77 o
   8   2   8      133.38       24.43     38.81 o
   9   2   8        9.22       37.56     62.06 o
 -10   3   8      158.87      342.03     76.08 o
  -9   3   8       92.47      110.50     79.71 o
  -8   3   8     2302.15     2439.63    115.51 o
  -7   3   8        3.43       50.39     38.23 o
  -6   3   8     4588.81     4503.94    190.46 o
  -5   3   8     1294.16     1185.55     68.64 o
  -4   3   8     4927.04     4920.35     81.71 o
  -3   3   8      906.32     1083.96     33.09 o
  -2   3   8     9041.20     8897.08    138.04 o
  -1   3   8    19216.71    20296.35    223.26 o
   0   3   8     2618.35     2510.09     44.23 o
   1   3   8     1418.14     1244.95     42.89 o
   2   3   8     7315.74     7700.96    116.88 o
   3   3   8     9710.96     8967.70    135.81 o
   4   3   8      438.88      395.39     36.26 o
   5   3   8       13.97       20.13     29.53 o
   6   3   8      419.28      392.58     39.58 o
   7   3   8     7655.75     7324.14    150.70 o
   8   3   8       41.90       55.55     40.01 o
   9   3   8      521.73      579.40     60.14 o
 -10   4   8       25.54       10.01     62.82 o
  -9   4   8      524.87      481.24     72.32 o
  -8   4   8      572.37      405.85     69.13 o
  -7   4   8     1513.31     1380.58     89.63 o
  -6   4   8    12856.12    13160.59    276.14 o
  -5   4   8       96.60      172.45     68.42 o
  -4   4   8     2846.57     2671.73     70.05 o
  -3   4   8     1573.59     1853.79     42.24 o
  -2   4   8     1595.51     1600.69     37.90 o
  -1   4   8     7732.73     8334.39    102.11 o
   0   4   8    26105.02    25922.33    281.18 o
   1   4   8       56.59      134.78     18.82 o
   2   4   8    32054.45    31068.95    381.54 o
   3   4   8       89.53      147.12     22.08 o
   4   4   8      688.41      806.11     41.37 o
   5   4   8      566.87      634.24     42.75 o
   6   4   8        2.93       59.72     28.94 o
   7   4   8      268.55      267.86     40.08 o
   8   4   8     9727.09     9534.55    173.05 o
   9   4   8        9.71      -43.91     43.91 o
 -10   5   8      577.01      666.90     85.17 o
  -9   5   8      127.94      229.15     63.01 o
  -8   5   8     2852.97     2993.35    170.00 o
  -7   5   8     1170.61     1289.20    121.33 o
  -6   5   8     1229.47     1325.57     77.89 o
  -5   5   8     2121.22     2047.40     62.99 o
  -4   5   8     2658.64     2719.49     48.10 o
  -3   5   8     1871.27     1771.04     40.02 o
  -2   5   8    12280.89    12121.83    158.92 o
  -1   5   8    16331.13    16621.49    185.65 o
   0   5   8     1389.54     1211.26     30.65 o
   1   5   8     1842.31     2164.39     44.83 o
   2   5   8      843.60      791.83     38.28 o
   3   5   8     7339.09     7393.49    117.50 o
   4   5   8      632.50      591.64     38.54 o
   5   5   8      772.94      754.18     52.57 o
   6   5   8     3928.66     3906.69     92.86 o
   7   5   8     3274.32     3033.97     88.28 o
   8   5   8      621.19      633.33     56.21 o
   9   5   8      250.38      310.75     55.18 o
 -10   6   8      472.72      577.87     85.05 o
  -9   6   8      110.29      179.82     77.59 o
  -8   6   8      455.06      565.82     70.45 o
  -7   6   8       54.46       50.79     77.59 o
  -6   6   8        0.49       33.67     53.61 o
  -5   6   8      136.86      176.69     29.17 o
  -4   6   8     4369.51     4038.29     61.05 o
  -3   6   8     2710.02     2424.77     47.56 o
  -2   6   8    21385.89    20211.19    250.54 o
  -1   6   8      126.04      170.58     13.63 o
   0   6   8     4044.82     3938.54     59.49 o
   1   6   8     1846.41     2088.23     43.04 o
   2   6   8        0.09       23.54     17.21 o
   3   6   8      135.88      121.12     26.88 o
   4   6   8    22469.46    22605.68    296.96 o
   5   6   8      490.37      527.92     48.24 o
   6   6   8     8279.13     8099.58    142.80 o
   7   6   8      146.67      161.15     39.37 o
   8   6   8      146.17      169.76     44.42 o
   9   6   8      182.27      151.02     49.21 o
 -10   7   8     1283.44     1376.30    131.91 o
  -9   7   8     1233.42     1171.99     99.81 o
  -8   7   8     1420.88     1411.93     95.25 o
  -7   7   8     2413.80     2270.61    103.22 o
  -6   7   8     4127.13     4216.08     97.09 o
  -5   7   8      472.16      499.85     31.65 o
  -4   7   8     4968.77     4841.67     71.20 o
  -3   7   8      569.42      555.91     18.76 o
  -2   7   8     1370.50     1331.46     42.36 o
  -1   7   8    11625.65    11758.64    136.26 o
   0   7   8     2312.51     2319.93     62.96 o
   1   7   8       20.52       50.09     14.99 o
   2   7   8    11745.15    12077.51    168.34 o
   3   7   8    10124.74    10235.98    151.33 o
   4   7   8     3399.63     3274.93     74.64 o
   5   7   8      640.62      734.09     47.99 o
   6   7   8       55.09       94.93     31.67 o
   7   7   8     2128.66     2103.45     76.16 o
   8   7   8      253.76      284.13     45.77 o
   9   7   8      528.56      428.91     56.45 o
 -10   8   8      158.87       88.07     71.25 o
  -9   8   8       47.99        3.62     54.31 o
  -8   8   8      135.59      125.31     55.57 o
  -7   8   8     1990.03     2044.35     97.02 o
  -6   8   8     5818.55     5628.75    126.65 o
  -5   8   8      832.63      791.74     37.94 o
  -4   8   8      541.43      514.71     35.02 o
  -3   8   8     2614.73     2842.76     70.72 o
  -2   8   8     1164.81     1513.24     49.52 o
  -1   8   8      101.11      110.12     11.98 o
   0   8   8    22914.05    22575.08    248.38 o
   1   8   8     6616.98     7131.65     95.90 o
   2   8   8    29131.45    28804.76    358.06 o
   3   8   8      949.43     1001.17     42.77 o
   4   8   8        0.05       58.99     23.76 o
   5   8   8      932.09      988.96     65.74 o
   6   8   8     5647.28     5678.75    115.34 o
   7   8   8      385.14      281.65     42.24 o
   8   8   8    11323.45    11008.92    191.92 o
   9   8   8      292.51      404.71     56.03 o
 -10   9   8       81.65      104.86     69.14 o
  -9   9   8      155.81      142.37    136.14 o
  -8   9   8      129.33       41.81     51.86 o
  -7   9   8       77.46       96.55     44.73 o
  -6   9   8     1927.22     1919.40     73.29 o
  -5   9   8      637.35      563.84     54.21 o
  -4   9   8      656.89      659.49     45.17 o
  -3   9   8      275.14      289.48     29.89 o
  -2   9   8     3366.84     3150.08     77.82 o
  -1   9   8     4927.14     4792.45     65.20 o
   0   9   8     2850.77     2644.34     46.37 o
   1   9   8      328.27      474.42     24.81 o
   2   9   8      168.52      156.17     22.74 o
   3   9   8     6079.66     5919.60    160.38 o
   4   9   8     2433.03     2364.23     71.88 o
   5   9   8        3.10       49.14     27.68 o
   6   9   8       56.96      136.45     32.94 o
   7   9   8     2786.35     2591.56    107.67 o
   8   9   8      673.92      655.59     56.24 o
   9   9   8      417.14      474.07     59.05 o
 -10  10   8       96.18      104.52     70.48 o
  -9  10   8       38.85       52.20     57.86 o
  -8  10   8      704.46      781.92     78.23 o
  -7  10   8     1727.73     1600.42     91.50 o
  -6  10   8        0.21        7.69     54.02 o
  -5  10   8      109.62      146.37     20.92 o
  -4  10   8     7573.42     7368.25    137.50 o
  -3  10   8     1909.05     1652.08     74.19 o
  -2  10   8    17015.32    16043.76    244.75 o
  -1  10   8      416.18      380.77     20.51 o
   0  10   8      313.95      259.83     18.78 o
   1  10   8     1923.82     1986.57     43.71 o
   2  10   8       10.42        0.09     39.10 o
   3  10   8        2.51      -12.71     20.77 o
   4  10   8    22466.41    22025.92    381.41 o
   5  10   8      335.20      463.73     38.86 o
   6  10   8     7849.53     7794.88    140.26 o
   7  10   8      897.21      892.35     60.09 o
   8  10   8      466.19      447.85     49.97 o
   9  10   8       23.52      -32.54     60.17 o
 -10  11   8      513.42      604.26    214.37 o
  -9  11   8       72.33      150.51     60.29 o
  -8  11   8      249.69      275.11    104.40 o
  -7  11   8      773.10     1064.68    197.51 o
  -6  11   8      483.26      547.03     34.60 o
  -5  11   8       18.74       25.12     12.67 o
  -4  11   8     3981.60     3958.19     94.82 o
  -3  11   8      181.48      180.37     27.97 o
  -2  11   8       19.61       53.24     23.03 o
  -1  11   8     2606.80     2496.29     47.39 o
   0  11   8     4608.01     4904.34     70.26 o
   1  11   8      481.05      550.38     28.56 o
   2  11   8     1403.57     1241.12     44.68 o
   3  11   8     7798.44     7610.71    134.99 o
   4  11   8     3228.47     3028.97     82.76 o
   5  11   8     1792.42     1819.11     62.67 o
   6  11   8       91.52      161.12     35.27 o
   7  11   8     1930.78     1824.45     74.76 o
   8  11   8      116.13      213.29     51.51 o
   9  11   8      911.82      828.13     73.71 o
 -10  12   8       41.76      116.24     74.77 o
  -9  12   8       62.58       45.59    112.16 o
  -8  12   8      687.32      640.55     81.05 o
  -7  12   8     1182.25     1115.32     82.66 o
  -6  12   8    10567.41    10334.07    171.31 o
  -5  12   8      727.84      722.62     48.42 o
  -4  12   8     3216.64     3428.56     85.49 o
  -3  12   8       26.94      112.30     29.39 o
  -2  12   8      679.67      786.17     57.38 o
  -1  12   8      457.68      420.95     20.80 o
   0  12   8    10297.38    10256.76    142.61 o
   1  12   8     6576.87     6405.20    127.88 o
   2  12   8    10890.34    10277.27    150.41 o
   3  12   8     1642.62     1765.47     55.38 o
   4  12   8       18.73       78.15     53.74 o
   5  12   8       59.97       92.14     28.67 o
   6  12   8      216.62      203.13     37.97 o
   7  12   8      342.46      469.38     52.86 o
   8  12   8     4345.89     4165.43    137.06 o
   9  12   8      977.22     1119.52     82.95 o
  -9  13   8      234.48      169.63     62.03 o
  -8  13   8     2157.89     2066.05    105.11 o
  -7  13   8      655.80      709.82     67.84 o
  -6  13   8      285.10      439.32     34.41 o
  -5  13   8      397.18      439.95     42.01 o
  -4  13   8     1087.86     1183.87     81.06 o
  -3  13   8      519.16      573.04     42.61 o
  -2  13   8     5323.14     5264.69    126.73 o
  -1  13   8     5557.15     5618.84     86.25 o
   0  13   8     4375.53     4145.37     81.66 o
   1  13   8      236.44      291.75     36.32 o
   2  13   8     1127.83     1263.24     50.44 o
   3  13   8     5844.99     5984.15    121.49 o
   4  13   8      124.56      147.51     32.13 o
   5  13   8     3178.78     2890.08    152.05 o
   6  13   8     3216.62     3049.35     99.69 o
   7  13   8     1656.67     1527.32     80.59 o
   8  13   8      881.01      950.94     70.78 o
  -9  14   8      226.51      379.58     68.38 o
  -8  14   8      445.20      640.34     67.28 o
  -7  14   8      287.94      299.08     56.53 o
  -6  14   8        0.59        1.47     19.14 o
  -5  14   8     4406.84     4297.18    131.94 o
  -4  14   8      560.94      554.56     48.24 o
  -3  14   8     4448.79     4267.53     94.56 o
  -2  14   8    11489.36    11458.05    188.00 o
  -1  14   8     2426.29     2557.39     76.80 o
   0  14   8      371.51      354.40     26.29 o
   1  14   8     1204.41     1212.30     76.95 o
   2  14   8      760.47      756.50     44.82 o
   3  14   8     4642.91     4630.91    106.00 o
   4  14   8     4350.15     4166.76    119.46 o
   5  14   8     4085.17     4288.28    106.44 o
   6  14   8     1576.40     1561.77    104.05 o
   7  14   8     1241.35     1295.32     77.82 o
   8  14   8      101.09      131.56     50.34 o
  -9  15   8        2.45       54.64     62.57 o
  -8  15   8      294.48      372.01     61.51 o
  -7  15   8      362.33      396.38    171.41 o
  -6  15   8     2366.91     2256.09     97.95 o
  -5  15   8     2688.31     2643.39    132.97 o
  -4  15   8     2975.82     2890.57     79.98 o
  -3  15   8      481.90      523.52     40.28 o
  -2  15   8       15.00       91.64     24.33 o
  -1  15   8     3378.13     3420.33     50.78 o
   0  15   8     2275.36     2340.51     53.56 o
   1  15   8      133.11      100.56     26.79 o
   2  15   8    10415.66    10013.30    211.35 o
   3  15   8     5493.10     5485.59    116.01 o
   4  15   8     1311.03     1275.23     59.61 o
   5  15   8      244.58      258.72     38.87 o
   6  15   8      230.19      136.88     43.74 o
   7  15   8      521.07      660.30    120.35 o
   8  15   8      104.81        6.80     98.82 o
  -9  16   8      376.93      222.40     67.08 o
  -8  16   8        0.49       -6.26     49.54 o
  -7  16   8     3155.10     2989.68     96.60 o
  -6  16   8     3501.51     3629.19     98.86 o
  -5  16   8      941.02      975.30     66.38 o
  -4  16   8       75.40       86.39     41.82 o
  -3  16   8      311.85      408.29     36.61 o
  -2  16   8        0.34       20.12     44.44 o
  -1  16   8     3787.21     3794.58     55.37 o
   0  16   8    14669.57    14817.72    197.82 o
   1  16   8     2555.79     2414.05     88.89 o
   2  16   8     5666.13     5582.77    116.44 o
   3  16   8     1051.68     1060.96     52.88 o
   4  16   8      207.76      238.76     36.52 o
   5  16   8      731.13      709.53     55.32 o
   6  16   8      371.15      339.33     46.37 o
   7  16   8       99.84      143.08     47.64 o
   8  16   8     3424.26     3402.08    118.38 o
  -9  17   8      111.32      117.10    108.63 o
  -8  17   8     1187.85     1190.63    102.28 o
  -7  17   8      539.88      562.25    100.60 o
  -6  17   8     1109.68     1148.00     65.03 o
  -5  17   8       82.30       87.53     31.77 o
  -4  17   8     1775.07     1712.68     64.37 o
  -3  17   8      225.08      292.72     34.62 o
  -2  17   8     4513.77     4229.50     95.82 o
  -1  17   8     3191.62     3055.01     48.62 o
   0  17   8     2467.65     2430.17     57.93 o
   1  17   8      551.06      605.66     42.61 o
   2  17   8       92.36       74.28     28.93 o
   3  17   8     2267.86     2294.51     74.05 o
   4  17   8      489.07      434.68     42.60 o
   5  17   8      183.62      109.34     42.06 o
   6  17   8     1337.84     1215.15     70.25 o
   7  17   8     1060.35     1092.89     77.15 o
   8  17   8      335.31      309.36     80.57 o
  -8  18   8      970.29      825.18    155.19 o
  -7  18   8       67.33       -9.27     37.79 o
  -6  18   8      816.00      823.53     80.91 o
  -5  18   8     2412.60     2400.09    108.63 o
  -4  18   8      262.66      211.64     33.60 o
  -3  18   8     7650.57     7200.88    137.97 o
  -2  18   8     2750.96     2636.17     73.86 o
  -1  18   8      772.90      810.87     55.17 o
   0  18   8      325.22      353.79     29.61 o
   1  18   8      717.27      707.91     46.06 o
   2  18   8      124.09      182.86     32.52 o
   3  18   8     1886.98     1855.12     69.10 o
   4  18   8     3571.35     3482.20     94.96 o
   5  18   8     1155.00     1347.33     99.72 o
   6  18   8     1139.41     1172.59     90.03 o
   7  18   8       97.49      104.11     49.50 o
   8  18   8       69.12       94.52    128.38 o
  -8  19   8      507.66      560.72    145.31 o
  -7  19   8      133.44      205.23     51.37 o
  -6  19   8     4933.92     4579.04    112.03 o
  -5  19   8       74.59       85.16     33.06 o
  -4  19   8     3664.65     3592.71     91.10 o
  -3  19   8      389.00      428.94     39.22 o
  -2  19   8      202.07      253.91     34.49 o
  -1  19   8     2620.65     2642.90     58.06 o
   0  19   8     3493.39     3518.72     72.39 o
   1  19   8     1860.59     2130.30     74.39 o
   2  19   8     6236.52     5966.89    124.24 o
   3  19   8      316.01      319.41     39.93 o
   4  19   8     4555.85     4574.00    110.76 o
   5  19   8      293.20      261.98     43.31 o
   6  19   8        4.38       -5.81     53.17 o
   7  19   8      375.20      406.04     84.78 o
  -8  20   8      104.15      112.46     72.20 o
  -7  20   8      896.58      902.60     95.01 o
  -6  20   8     2448.08     2448.75     82.44 o
  -5  20   8       18.52       28.70     31.85 o
  -4  20   8      824.86      799.09     47.01 o
  -3  20   8       38.54       38.96     28.76 o
  -2  20   8      101.58      125.88     29.44 o
  -1  20   8     1664.23     1593.48     58.32 o
   0  20   8     3966.42     3920.97     77.94 o
   1  20   8     3075.17     3008.48     98.65 o
   2  20   8     3145.73     3306.52     88.02 o
   3  20   8      130.54       82.75     34.64 o
   4  20   8      444.59      512.41     48.78 o
   5  20   8       16.57       66.45     38.01 o
   6  20   8       72.82       -8.85     41.64 o
   7  20   8      388.55      429.39     56.91 o
  -8  21   8      623.91      563.19     94.63 o
  -7  21   8        8.05      124.42     68.07 o
  -6  21   8      439.29      503.80     73.64 o
  -5  21   8     1291.00     1351.51    102.44 o
  -4  21   8     1770.94     1796.94     68.08 o
  -3  21   8      919.70     1034.85     55.58 o
  -2  21   8     1975.55     2037.80     69.27 o
  -1  21   8      557.49      583.06     28.29 o
   0  21   8      546.67      633.48     39.91 o
   1  21   8      110.14      158.07     45.15 o
   2  21   8        2.46       67.92     36.86 o
   3  21   8      304.73      333.73     41.03 o
   4  21   8       73.74      100.55     43.80 o
   5  21   8      991.87      898.17     63.76 o
   6  21   8      189.74      211.23     46.79 o
   7  21   8        3.26      -85.90    102.99 o
  -7  22   8        0.43       23.18     65.28 o
  -6  22   8       91.36      106.92     59.61 o
  -5  22   8      680.70      622.62     47.23 o
  -4  22   8      353.81      439.93     45.36 o
  -3  22   8     3846.36     3562.35     92.05 o
  -2  22   8     1481.75     1621.64     64.02 o
  -1  22   8      242.89      255.46     22.30 o
   0  22   8        7.55      -24.03     24.03 o
   1  22   8       60.80       80.86     53.76 o
   2  22   8       61.70       91.55     33.71 o
   3  22   8      418.11      457.10     45.58 o
   4  22   8     1338.23     1360.30     89.22 o
   5  22   8      308.55      461.99     81.62 o
   6  22   8      917.48      966.92     72.69 o
  -7  23   8      801.93      740.20     93.52 o
  -6  23   8      590.37      796.44     86.42 o
  -5  23   8       58.08      236.66     64.74 o
  -4  23   8     1947.15     2011.70     70.17 o
  -3  23   8      828.55      779.10     48.01 o
  -2  23   8     3048.26     3068.90     85.88 o
  -1  23   8     1067.00     1065.12     44.01 o
   0  23   8      477.18      502.91     42.07 o
   1  23   8      462.50      411.23     51.70 o
   2  23   8     1891.94     1897.54    112.03 o
   3  23   8     1313.53     1313.22     67.33 o
   4  23   8     1833.59     1851.46     94.62 o
   5  23   8       13.25       31.88     41.37 o
   6  23   8       14.99      -57.47     66.89 o
  -7  24   8     1528.41     1326.92    115.60 o
  -6  24   8      627.98      815.43     93.20 o
  -5  24   8      512.38      434.31    131.91 o
  -4  24   8      307.78      383.57     63.81 o
  -3  24   8      146.66      189.84     36.10 o
  -2  24   8        2.26       46.02     32.28 o
  -1  24   8      593.35      633.95     37.41 o
   0  24   8      649.09      708.86     44.39 o
   1  24   8     2722.66     2615.07     87.48 o
   2  24   8     1162.08     1055.04     69.48 o
   3  24   8      947.87      972.67     64.76 o
   4  24   8       66.47      119.62     41.52 o
   5  24   8       88.57       91.99     50.61 o
   6  24   8      261.34      211.68     77.27 o
  -6  25   8        1.02      -10.71     65.75 o
  -5  25   8      447.99      554.10     82.76 o
  -4  25   8        8.75       74.94     58.76 o
  -3  25   8      880.25      925.32     79.47 o
  -2  25   8     1830.72     1724.55     73.51 o
  -1  25   8       79.79       88.93     30.34 o
   0  25   8     1167.70     1116.06     51.32 o
   1  25   8      176.66      143.61     32.20 o
   2  25   8      572.31      647.95     82.31 o
   3  25   8      214.49      285.09     72.52 o
   4  25   8       87.16      117.08     55.53 o
   5  25   8       24.17       85.20     63.34 o
  -6  26   8      315.30      265.49     88.88 o
  -5  26   8      918.93     1101.16    222.20 o
  -4  26   8       82.11      129.90     56.93 o
  -3  26   8      658.88      726.88     56.57 o
  -2  26   8      527.12      680.81     52.10 o
  -1  26   8      826.51      845.32     69.75 o
   0  26   8      367.06      351.04     35.51 o
   1  26   8        1.30      -22.44     29.91 o
   2  26   8       12.19        0.52     48.12 o
   3  26   8      460.41      542.13     52.49 o
   4  26   8     1184.39     1212.36     79.84 o
   5  26   8      942.29      894.44     99.23 o
  -5  27   8       11.85       34.07    129.09 o
  -4  27   8     1143.63     1046.84    146.72 o
  -3  27   8       76.18      113.70     60.46 o
  -2  27   8       19.08       14.47     35.52 o
  -1  27   8      560.38      630.14     38.69 o
   0  27   8      181.15      210.60     57.29 o
   1  27   8       91.28      156.78     36.91 o
   2  27   8      983.73      997.13     63.79 o
   3  27   8        0.77        6.56     41.15 o
   4  27   8     2030.18     2146.15    122.96 o
   5  27   8       60.58       56.43     98.76 o
  -5  28   8      498.38      374.25     80.32 o
  -4  28   8       90.86      112.74     88.88 o
  -3  28   8      944.13      892.72     94.88 o
  -2  28   8       28.71       54.60     38.93 o
  -1  28   8     1003.65      899.15     73.92 o
   0  28   8      496.36      623.99     44.28 o
   1  28   8     1527.92     1358.82     70.19 o
   2  28   8      859.59      974.38     64.64 o
   3  28   8      356.70      453.73     71.20 o
   4  28   8        3.27       41.03     64.20 o
  -4  29   8       25.57       21.51     69.83 o
  -3  29   8      244.09      161.38    107.93 o
  -2  29   8      965.88     1073.45     93.76 o
  -1  29   8      134.68      150.09     43.58 o
   0  29   8      702.35      739.30     49.18 o
   1  29   8       57.92      -24.27     34.41 o
   2  29   8      584.71      643.82     43.72 o
   3  29   8      510.26      497.71     74.72 o
  -4  30   8       21.32      -62.08     83.24 o
  -3  30   8      773.14      841.58     93.27 o
  -2  30   8       97.86       84.46     61.05 o
  -1  30   8      320.30      297.47     60.57 o
   0  30   8        0.03        7.20     41.58 o
   1  30   8       83.50      115.31     47.06 o
   2  30   8      141.05      232.08     65.01 o
   3  30   8      732.83      682.83    125.56 o
  -2  31   8       32.27      154.40     66.20 o
  -1  31   8      201.20      203.72     64.64 o
   0  31   8      117.18      167.37     48.95 o
   1  31   8       40.32       70.92     40.03 o
   2  31   8      479.52      461.12     71.86 o
  -9   0   9       29.67      -81.83     81.83 o
  -7   0   9     3264.48     3107.72    174.94 o
  -5   0   9     4550.41     4818.09    149.55 o
  -3   0   9     2197.89     2374.69     71.86 o
  -1   0   9     1451.39     1276.85     51.80 o
   1   0   9     5643.95     5307.89    125.19 o
   3   0   9     6298.77     5823.25    143.39 o
   5   0   9     4851.08     4951.36    193.28 o
   7   0   9     1312.72     1230.14     93.38 o
   9   0   9     1053.71     1112.45    170.71 o
 -10   1   9      130.41      220.89     77.89 o
  -9   1   9     1871.41     1950.70    119.66 o
  -8   1   9     1092.27     1152.91     95.23 o
  -7   1   9     1544.87     1573.39     94.76 o
  -6   1   9     1115.71     1119.83     76.81 o
  -5   1   9     8627.08     8508.64    146.09 o
  -4   1   9     3118.60     3003.96     61.19 o
  -3   1   9    16671.52    16079.95    208.43 o
  -2   1   9      781.69      872.42     27.65 o
  -1   1   9     9755.21     9232.45    140.87 o
   0   1   9     5824.14     5394.04     88.88 o
   1   1   9    23678.32    23783.14    298.36 o
   2   1   9       74.69      136.26     22.39 o
   3   1   9    12450.13    12070.97    174.17 o
   4   1   9    12208.87    12181.30    180.73 o
   5   1   9     6960.30     6868.05    124.63 o
   6   1   9     4155.59     4215.04     97.70 o
   7   1   9     1980.44     1907.33     75.00 o
   8   1   9     2269.88     2121.67     86.57 o
   9   1   9      830.75     1063.65    101.61 o
 -10   2   9      226.41      147.77    122.03 o
  -9   2   9     2823.18     2991.36    192.57 o
  -8   2   9       62.47      101.17     55.62 o
  -7   2   9       65.04      228.12     55.04 o
  -6   2   9      446.10      331.63     52.37 o
  -5   2   9      339.46      411.64     29.67 o
  -4   2   9     1068.78     1223.55     59.10 o
  -3   2   9     3916.35     3826.53     68.37 o
  -2   2   9     2851.40     2976.97     49.67 o
  -1   2   9     8231.58     7993.46    101.55 o
   0   2   9     1587.65     1692.42     43.12 o
   1   2   9     9757.74    10440.00    151.26 o
   2   2   9     3252.78     3398.27     69.47 o
   3   2   9     1777.87     1795.25     56.86 o
   4   2   9       52.58       90.64     34.21 o
   5   2   9     1556.14     1502.39     89.80 o
   6   2   9     1470.24     1414.06     68.01 o
   7   2   9       18.99       -5.85     35.42 o
   8   2   9       24.02       60.67     40.89 o
   9   2   9     2695.79     2746.79    103.21 o
 -10   3   9      104.22      141.29     73.71 o
  -9   3   9      504.08      549.79     76.79 o
  -8   3   9      276.40      232.89     57.84 o
  -7   3   9     3172.01     3147.91    121.96 o
  -6   3   9        2.65       40.68     66.31 o
  -5   3   9     4596.81     4430.84     81.86 o
  -4   3   9    14191.03    14371.85    192.24 o
  -3   3   9     3494.96     3205.01     60.22 o
  -2   3   9     3663.80     3911.34     64.31 o
  -1   3   9     5632.25     4967.83     74.97 o
   0   3   9    12575.50    12510.09    148.95 o
   1   3   9    14532.45    14155.57    190.07 o
   2   3   9     7584.92     8168.51    136.66 o
   3   3   9     4182.21     3961.62    157.24 o
   4   3   9     5956.66     5697.50    105.65 o
   5   3   9     2452.45     2207.88     67.95 o
   6   3   9      104.87      153.27     34.87 o
   7   3   9     2318.22     2465.60     84.47 o
   8   3   9     1808.37     1738.04     81.55 o
   9   3   9     1166.19     1270.66     81.40 o
 -10   4   9        0.11      136.08     81.12 o
  -9   4   9        4.23      137.16     65.20 o
  -8   4   9       44.02       30.08     54.32 o
  -7   4   9      629.90      882.99     80.64 o
  -6   4   9      265.61      286.39     74.77 o
  -5   4   9     8137.92     8357.33    112.28 o
  -4   4   9        3.47       17.60     16.60 o
  -3   4   9     1311.19     1257.49     36.20 o
  -2   4   9     1455.93     1570.07     52.13 o
  -1   4   9     7430.95     7247.28     93.28 o
   0   4   9      252.31      330.23     20.87 o
   1   4   9     9627.27    10054.70    143.85 o
   2   4   9      994.58     1111.60     39.96 o
   3   4   9     1616.29     1332.87     59.48 o
   4   4   9       94.91       73.49     36.55 o
   5   4   9     3038.73     3227.90     80.95 o
   6   4   9     1653.28     1488.41     83.90 o
   7   4   9      234.94      247.29     40.95 o
   8   4   9       31.70       37.56     43.56 o
   9   4   9     2570.33     2414.06     99.23 o
 -10   5   9       83.87      228.14     72.50 o
  -9   5   9       40.46      142.49     59.86 o
  -8   5   9      933.64      964.31    129.79 o
  -7   5   9     2934.97     2967.84    149.55 o
  -6   5   9      976.59      982.23    163.65 o
  -5   5   9     4506.86     4423.76     71.43 o
  -4   5   9     4145.88     3995.14     79.42 o
  -3   5   9     8373.66     7965.62    117.55 o
  -2   5   9       42.50       53.52     13.93 o
  -1   5   9     1291.26     1296.25     31.57 o
   0   5   9    10580.75    10493.27    128.69 o
   1   5   9       96.62       71.25     18.45 o
   2   5   9      537.62      498.61     32.19 o
   3   5   9     9020.83     9072.10    311.17 o
   4   5   9     4757.55     4648.38    173.59 o
   5   5   9     2687.32     2598.26     82.47 o
   6   5   9      104.83      148.36     45.75 o
   7   5   9     1480.57     1389.33     68.20 o
   8   5   9     1350.89     1401.46     74.70 o
   9   5   9      386.85      389.26     55.98 o
 -10   6   9        5.40       15.03     68.12 o
  -9   6   9     1429.02     1540.48    114.17 o
  -8   6   9       82.44       52.55    118.51 o
  -7   6   9      548.46      554.36     66.41 o
  -6   6   9      319.62      271.44     47.76 o
  -5   6   9     2906.26     2896.66     54.40 o
  -4   6   9      635.69      652.26     31.63 o
  -3   6   9     7611.15     7545.77    110.49 o
  -2   6   9      125.84      144.72     17.01 o
  -1   6   9    20921.86    20931.49    232.04 o
   0   6   9      719.14      760.39     28.02 o
   1   6   9     3127.21     3007.51     62.52 o
   2   6   9      566.42      566.67     33.19 o
   3   6   9      794.92      800.31     41.91 o
   4   6   9      270.90      345.05     40.59 o
   5   6   9    10420.08     9874.87    160.26 o
   6   6   9       78.84       75.32     32.73 o
   7   6   9       70.02       -1.20     35.27 o
   8   6   9      477.26      431.81     74.76 o
   9   6   9     2423.47     2620.78    108.13 o
 -10   7   9      306.12      315.13     77.60 o
  -9   7   9      977.94     1021.79     93.00 o
  -8   7   9      186.31      200.47     58.05 o
  -7   7   9       55.63       -9.70     38.48 o
  -6   7   9      923.61      809.90     46.43 o
  -5   7   9      476.72      503.73     27.59 o
  -4   7   9     7662.52     7379.46     96.07 o
  -3   7   9     2535.11     2546.16     49.98 o
  -2   7   9     3353.71     3400.23     60.85 o
  -1   7   9    25698.55    25175.23    274.58 o
   0   7   9     9271.11     9048.98    114.15 o
   1   7   9    15222.72    15312.45    204.17 o
   2   7   9      671.91      725.68     36.41 o
   3   7   9     4658.87     4794.30     92.63 o
   4   7   9     9819.04     9553.68    155.27 o
   5   7   9     2950.55     2872.17     77.04 o
   6   7   9     1197.75     1109.49     68.62 o
   7   7   9     2813.40     3022.35     90.47 o
   8   7   9      674.83      668.15     59.73 o
   9   7   9     2227.48     2624.66    141.93 o
 -10   8   9        0.99      -68.29     68.29 o
  -9   8   9     1245.25     1134.62    181.29 o
  -8   8   9       36.95      100.04     53.43 o
  -7   8   9     1078.88      959.43     75.76 o
  -6   8   9      305.79      280.78     32.04 o
  -5   8   9     7517.54     7489.98    111.52 o
  -4   8   9     2171.60     2204.39     60.19 o
  -3   8   9       12.22       49.38     17.11 o
  -2   8   9      285.54      247.38     19.86 o
  -1   8   9     1772.34     1776.97     42.42 o
   0   8   9      569.42      702.61     29.46 o
   1   8   9     9884.29     9931.66    143.63 o
   2   8   9        2.73       41.63     20.36 o
   3   8   9     1676.67     1511.07     50.98 o
   4   8   9     1027.21     1188.49     52.06 o
   5   8   9     3977.45     3961.88     90.97 o
   6   8   9     1484.61     1613.28     67.99 o
   7   8   9       67.62       39.23     37.09 o
   8   8   9       42.46       37.71     42.92 o
   9   8   9     1328.88     1240.73    117.70 o
 -10   9   9       73.21      214.91     72.31 o
  -9   9   9      367.68      384.42     76.60 o
  -8   9   9     1267.04     1208.03     94.38 o
  -7   9   9     3267.19     3224.77    135.66 o
  -6   9   9     1299.99     1313.55     51.50 o
  -5   9   9     3720.58     3474.07     85.78 o
  -4   9   9     2069.01     2068.50     67.02 o
  -3   9   9     6123.09     5805.66    136.57 o
  -2   9   9     1832.28     1824.95     39.01 o
  -1   9   9     2164.40     2207.13     40.24 o
   0   9   9    14718.77    14697.62    171.86 o
   1   9   9     5512.23     5477.81     92.78 o
   2   9   9       94.70      130.19     40.66 o
   3   9   9     7819.11     7382.74    122.69 o
   4   9   9     3320.76     3061.07     75.58 o
   5   9   9     4682.56     4633.52     99.71 o
   6   9   9     1810.54     1972.45     71.42 o
   7   9   9      600.88      594.36     53.14 o
   8   9   9     1093.52     1314.15     89.02 o
   9   9   9      222.79      226.95     54.80 o
 -10  10   9      359.22      470.64    110.04 o
  -9  10   9     1997.05     2104.67    123.38 o
  -8  10   9      234.47      190.49     57.29 o
  -7  10   9       42.02       11.67     64.19 o
  -6  10   9      560.68      510.29     34.10 o
  -5  10   9      718.63      700.71     29.66 o
  -4  10   9      109.75      150.12     33.45 o
  -3  10   9     3127.11     3093.39     78.33 o
  -2  10   9        0.43       28.78     21.63 o
  -1  10   9     8145.35     8125.88    101.78 o
   0  10   9        1.90       23.80     15.22 o
   1  10   9     2379.46     2527.84     79.82 o
   2  10   9     4554.26     4576.58    103.50 o
   3  10   9      161.79      211.85     30.75 o
   4  10   9       47.13       83.33     27.06 o
   5  10   9     5392.43     5126.91    106.01 o
   6  10   9        2.65      -19.17     40.32 o
   7  10   9      401.67      401.66     47.91 o
   8  10   9      325.97      278.39     51.52 o
  -9  11   9     2804.90     2802.78    168.59 o
  -8  11   9       25.13       47.94     54.24 o
  -7  11   9     1035.12     1005.81     82.69 o
  -6  11   9     1024.55      986.67     32.19 o
  -5  11   9     1828.01     1873.32     68.62 o
  -4  11   9     4273.98     4238.30    108.89 o
  -3  11   9     2927.09     2890.95     93.00 o
  -2  11   9     3012.30     3135.26     82.97 o
  -1  11   9     8156.48     7536.62    109.81 o
   0  11   9      619.69      586.53     27.22 o
   1  11   9     8559.52     8268.79    143.78 o
   2  11   9     1130.81     1281.50     50.82 o
   3  11   9     4115.32     4013.82    119.12 o
   4  11   9     6920.11     7013.29    123.58 o
   5  11   9     4328.32     4140.10     94.56 o
   6  11   9      116.28       75.13     36.45 o
   7  11   9     4661.74     4522.45    111.20 o
   8  11   9       72.40      123.30     45.45 o
  -9  12   9       40.03       66.71     67.72 o
  -8  12   9       43.40      197.98     82.53 o
  -7  12   9      109.91       82.64     40.14 o
  -6  12   9      987.27      921.17     44.73 o
  -5  12   9     4679.57     4721.84    109.45 o
  -4  12   9      661.76      659.33     52.29 o
  -3  12   9      535.80      553.87     40.25 o
  -2  12   9      426.57      420.55     46.46 o
  -1  12   9     1987.48     2113.75     49.53 o
   0  12   9       48.94       46.90     20.25 o
   1  12   9     3558.69     3377.46     70.36 o
   2  12   9      344.47      318.62     29.84 o
   3  12   9     6669.05     6889.21    118.38 o
   4  12   9      122.10      122.27     29.52 o
   5  12   9      639.80      743.13     49.12 o
   6  12   9      177.88      217.47     39.52 o
   7  12   9      190.06      194.68     42.66 o
   8  12   9        2.80       44.17     48.40 o
  -9  13   9        0.60       -2.65     62.86 o
  -8  13   9     1824.26     1700.81    107.02 o
  -7  13   9      880.16      934.10     67.90 o
  -6  13   9     1445.50     1451.91     68.41 o
  -5  13   9     2712.30     2629.11     80.78 o
  -4  13   9      323.12      368.26     54.54 o
  -3  13   9     4663.64     4332.75     97.95 o
  -2  13   9     2095.70     1952.81     74.50 o
  -1  13   9     1002.92     1019.97     30.61 o
   0  13   9    12372.12    12850.94    174.92 o
   1  13   9     1291.01     1352.74     54.72 o
   2  13   9     1643.51     1728.71     65.37 o
   3  13   9    10171.36     9789.23    152.73 o
   4  13   9      884.89      787.11     46.65 o
   5  13   9     5813.37     5518.22    112.26 o
   6  13   9     3410.62     3329.55    122.42 o
   7  13   9      624.80      557.22     83.48 o
   8  13   9     1384.14     1317.61     85.24 o
  -9  14   9     1387.63     1444.64    139.67 o
  -8  14   9       22.15       -4.76    100.87 o
  -7  14   9      341.76      500.38     68.29 o
  -6  14   9     1385.31     1300.10     60.63 o
  -5  14   9        8.59      -15.79     29.00 o
  -4  14   9      150.27      160.04     31.65 o
  -3  14   9     2222.62     2325.36     70.44 o
  -2  14   9       64.79      113.15     27.16 o
  -1  14   9     3104.21     3100.92     57.53 o
   0  14   9     2327.60     2353.64     55.02 o
   1  14   9      838.47      794.03     47.07 o
   2  14   9        8.71       19.98     28.98 o
   3  14   9      216.88      260.50     34.85 o
   4  14   9        5.05       90.31     43.56 o
   5  14   9     2791.90     2732.78     92.08 o
   6  14   9      285.62      269.74     46.00 o
   7  14   9       60.50       14.29     53.91 o
   8  14   9        0.47      -10.34     61.74 o
  -9  15   9      962.10     1148.97    269.46 o
  -8  15   9       81.59       85.30     48.09 o
  -7  15   9     1543.93     1464.07    105.65 o
  -6  15   9       87.82       85.83     34.41 o
  -5  15   9     1589.95     1667.82     69.08 o
  -4  15   9     4849.72     4919.56    111.02 o
  -3  15   9     2144.34     2430.13     95.53 o
  -2  15   9     3504.65     3517.33     86.86 o
  -1  15   9     5231.24     4834.22     79.77 o
   0  15   9      800.18      904.14     37.97 o
   1  15   9     4313.42     4204.16     97.67 o
   2  15   9      854.34      932.76     53.15 o
   3  15   9      930.64      895.85     53.85 o
   4  15   9     5453.11     5797.09    126.41 o
   5  15   9        6.02       63.02     52.20 o
   6  15   9      252.40      172.31     68.45 o
   7  15   9     1069.19     1315.23    149.42 o
   8  15   9        0.29       47.23     89.29 o
  -9  16   9      164.77      363.99    118.51 o
  -8  16   9       13.29       80.66     46.76 o
  -7  16   9      652.12      621.65     56.56 o
  -6  16   9      204.53      239.11     46.05 o
  -5  16   9     1759.64     1870.93     72.15 o
  -4  16   9      463.24      476.85     43.05 o
  -3  16   9      759.75      812.63     79.48 o
  -2  16   9     1578.10     1496.15     58.06 o
  -1  16   9      231.53      239.33     21.73 o
   0  16   9      411.05      435.76     30.07 o
   1  16   9     5032.61     5183.22    138.84 o
   2  16   9      389.13      487.88     69.44 o
   3  16   9      840.18      860.99     55.50 o
   4  16   9      395.29      321.18     42.03 o
   5  16   9       72.71      114.00     53.62 o
   6  16   9     1389.38     1400.61     77.50 o
   7  16   9      286.94      466.94     58.90 o
   8  16   9       65.41      238.09     57.04 o
  -8  17   9      477.02      457.36     63.91 o
  -7  17   9       52.40       87.15     42.50 o
  -6  17   9     3101.40     3094.41     95.21 o
  -5  17   9     3421.87     3366.02     94.07 o
  -4  17   9      820.06      885.45     55.37 o
  -3  17   9     3301.81     2936.10     81.77 o
  -2  17   9       30.79       11.98     27.29 o
  -1  17   9      551.09      601.55     29.54 o
   0  17   9     4786.39     4941.27     88.15 o
   1  17   9       24.74       15.39     34.55 o
   2  17   9      741.41      791.41     88.77 o
   3  17   9     2986.21     2774.03     83.95 o
   4  17   9        0.90       13.85     33.16 o
   5  17   9     1140.32     1044.80     86.18 o
   6  17   9     2200.09     2173.41     88.45 o
   7  17   9      292.88      321.38     55.58 o
  -8  18   9       10.63      118.23    174.23 o
  -7  18   9      350.56      435.75     51.54 o
  -6  18   9      166.07       82.19     40.20 o
  -5  18   9        0.18       67.27     35.37 o
  -4  18   9       51.17       50.64     32.62 o
  -3  18   9      439.44      473.10     47.11 o
  -2  18   9      533.82      574.78     43.98 o
  -1  18   9     5678.44     5659.27     76.77 o
   0  18   9       60.07       74.44     25.13 o
   1  18   9      638.72      548.41     52.11 o
   2  18   9       25.05       37.18     47.77 o
   3  18   9     1626.85     1614.60     69.41 o
   4  18   9       25.01      -29.10     40.44 o
   5  18   9     1912.13     1764.07     83.27 o
   6  18   9       22.11       31.14     41.19 o
   7  18   9        5.51       98.92     70.12 o
  -8  19   9        9.46       28.53     72.84 o
  -7  19   9      935.12      916.18     96.27 o
  -6  19   9       59.07       47.95     38.80 o
  -5  19   9      144.46      160.12     47.24 o
  -4  19   9     6050.16     6031.76    130.08 o
  -3  19   9      322.59      294.72     37.96 o
  -2  19   9     1547.59     1622.08     64.11 o
  -1  19   9     3473.87     3202.70     51.04 o
   0  19   9        5.25       28.86     27.89 o
   1  19   9     6144.41     5910.89    125.34 o
   2  19   9      382.03      420.43     42.92 o
   3  19   9        2.25      -17.43     32.04 o
   4  19   9     2287.71     2440.27    143.62 o
   5  19   9      472.02      561.37     55.33 o
   6  19   9      100.83       70.37     43.93 o
   7  19   9     1015.61     1154.18     83.49 o
  -8  20   9       40.10       86.98     69.49 o
  -7  20   9      719.37      848.94     98.80 o
  -6  20   9      369.32      313.17     51.54 o
  -5  20   9     1461.94     1444.86     69.95 o
  -4  20   9        9.00       34.21     33.50 o
  -3  20   9      512.62      403.66     43.60 o
  -2  20   9     2055.67     1853.42     69.12 o
  -1  20   9        9.78       -9.95     14.18 o
   0  20   9        3.29       36.42     25.42 o
   1  20   9     3473.86     3457.77     92.13 o
   2  20   9      943.66      847.55     57.25 o
   3  20   9     1072.86     1165.57     64.35 o
   4  20   9       28.67       16.90     35.85 o
   5  20   9      766.57      923.18     65.02 o
   6  20   9      325.85      297.51     88.49 o
   7  20   9       64.83      -51.45     51.45 o
  -7  21   9        0.46       30.77     65.36 o
  -6  21   9     1409.40     1593.94    145.31 o
  -5  21   9     1318.17     1272.85     67.44 o
  -4  21   9     1948.80     1880.60     72.10 o
  -3  21   9       40.75       21.89     32.43 o
  -2  21   9      100.80      114.29     35.25 o
  -1  21   9      496.06      454.60     24.56 o
   0  21   9     4081.50     4241.31     85.05 o
   1  21   9      337.90      352.42     45.35 o
   2  21   9      274.51      352.36     43.44 o
   3  21   9     2550.72     2411.61     83.36 o
   4  21   9      274.63      214.74     41.43 o
   5  21   9      672.12      742.54     59.39 o
   6  21   9     1799.34     1770.47    127.12 o
  -7  22   9      696.52      715.59    150.18 o
  -6  22   9      396.40      449.94     80.93 o
  -5  22   9       10.26       38.53     59.75 o
  -4  22   9      100.93       51.56     33.95 o
  -3  22   9     1742.34     1771.12     97.93 o
  -2  22   9      246.43      297.67     54.87 o
  -1  22   9     1790.14     1968.82     51.00 o
   0  22   9      245.61      250.21     66.96 o
   1  22   9      789.61      765.81    114.91 o
   2  22   9      980.03      937.67     61.68 o
   3  22   9      398.81      350.63     45.14 o
   4  22   9      400.41      468.18     69.45 o
   5  22   9      915.83      843.68    102.09 o
   6  22   9      511.93      598.19     61.07 o
  -7  23   9      811.56      830.76    143.13 o
  -6  23   9      157.87      189.14    138.96 o
  -5  23   9       19.49      -34.96    102.99 o
  -4  23   9     1355.12     1512.24     87.45 o
  -3  23   9     1730.72     1874.72    128.30 o
  -2  23   9     2391.99     2493.74     82.19 o
  -1  23   9     4107.82     3934.55     74.93 o
   0  23   9        0.39       26.61     48.17 o
   1  23   9     2630.28     2572.88     88.89 o
   2  23   9      356.16      382.79     46.13 o
   3  23   9     1099.70     1155.24     68.41 o
   4  23   9     1791.60     1891.85     82.31 o
   5  23   9      780.56      697.43     61.28 o
   6  23   9        0.86       56.99     69.30 o
  -6  24   9      372.38      419.72    124.86 o
  -5  24   9     2137.09     2440.75    132.13 o
  -4  24   9      355.67      360.90     44.19 o
  -3  24   9      697.06      721.27     82.63 o
  -2  24   9      825.60      711.35     59.05 o
  -1  24   9      155.84      201.95     24.61 o
   0  24   9        0.04       32.43     27.39 o
   1  24   9      817.61      816.90     74.48 o
   2  24   9      117.54      209.67     42.57 o
   3  24   9      910.12      945.59     83.25 o
   4  24   9     1094.30      986.65     70.11 o
   5  24   9      505.98      424.57     88.77 o
  -6  25   9     1753.55     1617.02    187.64 o
  -5  25   9      874.18      810.40     93.13 o
  -4  25   9        0.53       65.80     74.77 o
  -3  25   9      249.97      301.40     42.82 o
  -2  25   9      765.88      756.05     53.74 o
  -1  25   9      940.72      952.60     42.67 o
   0  25   9     3323.21     3272.10    106.28 o
   1  25   9      616.81      568.15     52.92 o
   2  25   9     1027.70     1150.09     74.07 o
   3  25   9     1370.14     1248.03     75.06 o
   4  25   9      264.53      308.94     66.18 o
   5  25   9      827.75     1059.23    105.07 o
  -6  26   9      648.78      653.36     90.98 o
  -5  26   9       11.89      -61.63     61.63 o
  -4  26   9        8.78       25.59     84.65 o
  -3  26   9     1823.07     1686.85     84.21 o
  -2  26   9       36.30       65.51     34.35 o
  -1  26   9      635.92      857.24     62.67 o
   0  26   9     1030.43      834.50     54.37 o
   1  26   9       14.32       44.76     32.23 o
   2  26   9      363.43      450.08     82.99 o
   3  26   9      336.85      249.67     48.60 o
   4  26   9       58.23      150.45     47.96 o
  -5  27   9       95.47      255.71     73.55 o
  -4  27   9      736.72      701.11     97.27 o
  -3  27   9      147.24      249.07     68.06 o
  -2  27   9     1967.85     1889.45     74.33 o
  -1  27   9     1273.50     1292.92     72.87 o
   0  27   9      115.96      125.28     33.19 o
   1  27   9      470.90      613.55     46.51 o
   2  27   9      759.65      843.40    122.74 o
   3  27   9       96.53       49.45     45.98 o
   4  27   9     1237.21     1394.37    132.62 o
  -4  28   9        1.29      -11.96     93.11 o
  -3  28   9      335.64      383.96    126.97 o
  -2  28   9      364.59      281.61     48.50 o
  -1  28   9       64.25        1.94     38.24 o
   0  28   9      114.89       93.24     33.35 o
   1  28   9      660.64      701.79     48.30 o
   2  28   9        0.29       11.29     57.29 o
   3  28   9      429.94      670.09     62.98 o
  -4  29   9       95.39      122.43     71.18 o
  -3  29   9      237.93      350.15     77.74 o
  -2  29   9       53.65      124.28     67.64 o
  -1  29   9      593.73      426.88     52.83 o
   0  29   9     1976.26     2096.01     76.06 o
   1  29   9       17.35        6.57     36.81 o
   2  29   9      421.42      578.78     64.02 o
   3  29   9      124.58       82.47    103.69 o
  -3  30   9      142.58      370.33     91.00 o
  -2  30   9      298.15      370.54    138.26 o
  -1  30   9      807.74      892.72    108.00 o
   0  30   9        0.34       84.40     46.83 o
   1  30   9      273.83      322.95     46.97 o
   2  30   9      178.90      162.05     51.60 o
  -1  31   9       34.28       99.39     71.32 o
   0  31   9      233.58      257.05     62.25 o
 -10   0  10       97.84      238.43    107.22 o
  -8   0  10     3554.51     3690.29    144.15 o
  -6   0  10     1507.28     1466.15     74.89 o
  -4   0  10      102.12      119.70     56.43 o
  -2   0  10    32762.98    32523.56    689.81 o
   0   0  10    23344.41    23247.16    414.39 o
   2   0  10     6222.55     6258.02    152.11 o
   4   0  10     6134.80     6218.36    194.62 o
   6   0  10    18036.74    16989.25    354.18 o
   8   0  10      133.30       33.27     63.89 o
 -10   1  10      406.57      382.20     83.80 o
  -9   1  10       48.95      162.28     66.20 o
  -8   1  10      451.58      453.65     60.91 o
  -7   1  10     4007.81     3671.46    279.27 o
  -6   1  10      314.69      309.64     32.77 o
  -5   1  10       25.34       67.61     22.63 o
  -4   1  10       18.47       40.62     32.85 o
  -3   1  10     2309.76     2389.13     53.77 o
  -2   1  10     2343.57     2433.79     53.52 o
  -1   1  10      160.35      227.88     22.61 o
   0   1  10       48.70       61.32     18.49 o
   1   1  10     5326.81     5104.03     89.03 o
   2   1  10     7276.65     7755.08    132.52 o
   3   1  10     4078.47     4372.44    101.21 o
   4   1  10     1545.11     1656.69     58.29 o
   5   1  10     2859.28     2779.58     82.43 o
   6   1  10       14.39       73.69     44.19 o
   7   1  10      167.34      196.27     44.85 o
   8   1  10       46.88      133.59     46.86 o
   9   1  10      137.92       10.83     52.24 o
 -10   2  10      577.75      812.54     97.08 o
  -9   2  10      121.63      179.48     68.20 o
  -8   2  10      111.29      100.99     42.36 o
  -7   2  10        8.11      -14.38     48.31 o
  -6   2  10     2342.88     2228.26     62.16 o
  -5   2  10      233.40      250.25     26.33 o
  -4   2  10     9655.18     9016.33    133.06 o
  -3   2  10       41.04       59.56     17.54 o
  -2   2  10      186.66      245.98     19.75 o
  -1   2  10     1027.87     1101.92     41.74 o
   0   2  10     1281.58     1307.31     41.58 o
   1   2  10     1553.14     1715.16     47.96 o
   2   2  10    11685.27    11041.27    166.89 o
   3   2  10       73.25      116.04     27.08 o
   4   2  10     2754.46     2402.16     68.71 o
   5   2  10      253.77      273.56     35.95 o
   6   2  10     3332.04     3140.50     88.82 o
   7   2  10       12.35       97.77     38.71 o
   8   2  10     2717.54     2677.32     95.80 o
   9   2  10       30.04       60.02     68.62 o
 -10   3  10        1.50       57.91    123.45 o
  -9   3  10      235.98      290.11     69.20 o
  -8   3  10      533.45      506.13    116.39 o
  -7   3  10       78.78       -1.76     48.61 o
  -6   3  10     1342.53     1390.20     51.22 o
  -5   3  10        0.38        4.95     21.00 o
  -4   3  10      303.73      383.72     27.10 o
  -3   3  10     2086.82     1898.54     47.55 o
  -2   3  10      886.89      915.73     32.87 o
  -1   3  10     1296.81     1296.32     34.65 o
   0   3  10      612.06      720.57     32.85 o
   1   3  10    15555.51    15898.75    226.21 o
   2   3  10       51.25       20.35     25.80 o
   3   3  10     3267.41     3500.18    100.35 o
   4   3  10        1.61       -6.04     24.91 o
   5   3  10     3975.27     3646.96    103.00 o
   6   3  10      423.56      709.79     91.86 o
   7   3  10     3314.06     3533.91    138.98 o
   8   3  10       83.54      117.91     46.19 o
   9   3  10       52.44       -2.53     49.58 o
 -10   4  10      908.75      945.91    136.85 o
  -9   4  10      380.47      406.20     79.75 o
  -8   4  10     1745.38     2034.22    145.24 o
  -7   4  10      301.41      257.81     57.86 o
  -6   4  10     5037.73     4897.00    115.44 o
  -5   4  10        8.55       14.99     22.21 o
  -4   4  10     2272.01     2138.77     51.57 o
  -3   4  10     2195.21     2138.46     50.54 o
  -2   4  10    35035.86    33922.41    365.29 o
  -1   4  10     3773.89     3947.41     62.36 o
   0   4  10     9031.55     8133.59    122.00 o
   1   4  10      373.09      372.51     50.70 o
   2   4  10      177.98      237.16     31.89 o
   3   4  10       43.50       69.98     24.09 o
   4   4  10     5971.28     6081.03    113.02 o
   5   4  10      309.48      293.93     36.74 o
   6   4  10    20561.37    20160.34    287.82 o
   7   4  10      211.66      196.80     44.50 o
   8   4  10      246.80      237.80     51.38 o
   9   4  10       10.02      -62.02    120.62 o
 -10   5  10       66.80      144.09     75.19 o
  -9   5  10       51.01       82.97    121.33 o
  -8   5  10      172.02       44.01     56.84 o
  -7   5  10     2693.47     2449.41     87.82 o
  -6   5  10        3.13       41.95     43.98 o
  -5   5  10      786.19      899.11     34.74 o
  -4   5  10       78.02      117.62     33.55 o
  -3   5  10     5111.69     5001.57     92.48 o
  -2   5  10       95.68      187.01     20.69 o
  -1   5  10     1764.90     1778.07     39.39 o
   0   5  10      383.04      528.06     32.13 o
   1   5  10     5632.88     5423.70     93.56 o
   2   5  10      189.18      242.51     26.68 o
   3   5  10     4782.18     4927.19     94.61 o
   4   5  10       29.20       42.63     25.56 o
   5   5  10      873.83      908.74     72.49 o
   6   5  10      116.06      303.63     40.91 o
   7   5  10     1693.62     1537.76     72.73 o
   8   5  10      364.47      485.41     55.31 o
 -10   6  10      572.44      666.69     95.01 o
  -9   6  10      177.36      177.25    108.63 o
  -8   6  10      514.00      368.59     54.25 o
  -7   6  10       49.32       83.25     55.20 o
  -6   6  10     3574.61     3325.14     74.58 o
  -5   6  10       73.34       92.25     19.05 o
  -4   6  10    11150.54    11075.14    155.57 o
  -3   6  10      180.41      190.62     19.65 o
  -2   6  10      332.57      314.85     23.15 o
  -1   6  10      336.07      432.09     23.91 o
   0   6  10     1492.03     1404.53     55.11 o
   1   6  10       21.28       81.64     31.56 o
   2   6  10    22941.74    21689.70    325.80 o
   3   6  10        1.53      -22.89     22.89 o
   4   6  10     2915.12     2869.50     74.97 o
   5   6  10        6.19       64.29     30.11 o
   6   6  10      961.19      964.87     60.55 o
   7   6  10       10.55       -6.32     38.76 o
   8   6  10     1483.23     1616.50     97.78 o
 -10   7  10      290.66      434.29    163.65 o
  -9   7  10       41.94       69.76     62.64 o
  -8   7  10      105.49      140.74     47.56 o
  -7   7  10     2082.43     1959.60     85.13 o
  -6   7  10      391.65      388.64     31.25 o
  -5   7  10       20.42       34.10     17.82 o
  -4   7  10      175.50      170.37     18.23 o
  -3   7  10     1174.95     1193.99     35.64 o
  -2   7  10     1098.63     1210.13     37.04 o
  -1   7  10     1519.65     1570.75     36.59 o
   0   7  10      154.43      150.72     21.00 o
   1   7  10    15523.57    15737.65    212.41 o
   2   7  10      119.37      171.96     25.67 o
   3   7  10     1243.85     1283.49     51.68 o
   4   7  10      713.82      827.25     48.88 o
   5   7  10     1251.06     1173.35     57.57 o
   6   7  10      101.18      103.97     35.94 o
   7   7  10     2728.02     2769.03    102.22 o
   8   7  10       22.84       55.77     46.36 o
  -9   8  10      205.08      281.59     73.80 o
  -8   8  10     2568.89     2805.65    127.70 o
  -7   8  10       79.92       57.58     32.78 o
  -6   8  10     2282.12     2236.22     54.72 o
  -5   8  10     1275.33     1414.00     50.91 o
  -4   8  10     2040.35     1855.48     67.62 o
  -3   8  10     1824.08     1769.16     41.24 o
  -2   8  10    12928.20    12524.24    191.83 o
  -1   8  10       26.96       69.60     33.06 o
   0   8  10    10000.99     9386.40    120.24 o
   1   8  10        4.46        6.84     19.89 o
   2   8  10      144.36      146.08     25.86 o
   3   8  10      543.29      650.26     45.14 o
   4   8  10     1605.32     1656.21     59.62 o
   5   8  10       68.11       39.76     30.40 o
   6   8  10    11089.26    10864.52    182.26 o
   7   8  10      124.85      191.07     59.66 o
   8   8  10      402.93      425.71     54.89 o
  -9   9  10      741.53      797.46     88.95 o
  -8   9  10        7.26      -10.61     71.25 o
  -7   9  10       83.87       84.81     33.80 o
  -6   9  10       23.46       62.13     19.84 o
  -5   9  10     1312.04     1308.96     49.22 o
  -4   9  10     1787.44     1716.17     63.93 o
  -3   9  10     4027.12     3955.25     92.38 o
  -2   9  10      274.38      311.42     23.53 o
  -1   9  10      486.07      539.19     25.50 o
   0   9  10       40.09       45.40     17.09 o
   1   9  10      989.02      946.22     51.11 o
   2   9  10        5.65       60.17     22.88 o
   3   9  10     2398.66     2470.03     78.81 o
   4   9  10      121.19      195.91     32.11 o
   5   9  10     1923.25     1890.09     69.49 o
   6   9  10        1.34      -30.26     33.90 o
   7   9  10     1764.07     1617.39     77.70 o
   8   9  10      444.03      453.19     57.01 o
  -9  10  10        4.15      -11.47     63.37 o
  -8  10  10      426.66      340.76     56.71 o
  -7  10  10     1049.50     1006.62     59.26 o
  -6  10  10     1417.64     1356.60     37.85 o
  -5  10  10     5058.94     4653.62    110.84 o
  -4  10  10     6418.99     6172.52    126.41 o
  -3  10  10      390.36      434.44     38.74 o
  -2  10  10        5.61       12.22     24.65 o
  -1  10  10      137.55      231.22     18.25 o
   0  10  10     3654.65     3782.06     69.32 o
   1  10  10     2866.43     2867.45     74.75 o
   2  10  10    22958.39    22325.63    292.14 o
   3  10  10      205.34      230.75     43.71 o
   4  10  10     7754.96     7587.02    133.44 o
   5  10  10      158.11      123.43     34.33 o
   6  10  10      495.24      539.61     50.06 o
   7  10  10        3.53       53.47     40.81 o
   8  10  10      734.16      873.78     65.62 o
  -9  11  10       34.77       27.32     65.48 o
  -8  11  10      219.54      204.78     49.52 o
  -7  11  10     1284.56     1238.13     49.62 o
  -6  11  10       27.66       -4.85     35.23 o
  -5  11  10      531.34      552.62     46.38 o
  -4  11  10     3081.87     2876.32     82.38 o
  -3  11  10     3041.09     3152.43     83.53 o
  -2  11  10     1484.71     1613.97     59.66 o
  -1  11  10      873.13      853.78     28.50 o
   0  11  10     1380.98     1256.40     36.92 o
   1  11  10     3759.53     3543.23     85.28 o
   2  11  10       11.51       52.56     24.10 o
   3  11  10      444.18      513.47     46.34 o
   4  11  10      976.34     1197.93     55.70 o
   5  11  10     3032.67     2826.07     82.25 o
   6  11  10       73.30       72.97     37.88 o
   7  11  10     3416.51     3239.03     98.73 o
   8  11  10       56.45       77.64     47.72 o
  -9  12  10      696.85      563.40     82.71 o
  -8  12  10     3722.77     3744.29    117.42 o
  -7  12  10       13.99       50.79     25.46 o
  -6  12  10       52.73       15.31     37.72 o
  -5  12  10      259.50      274.85     40.10 o
  -4  12  10        3.64       15.25     28.41 o
  -3  12  10      876.58      881.22     51.23 o
  -2  12  10     7320.12     7042.13    135.17 o
  -1  12  10      354.51      331.75     25.05 o
   0  12  10     5688.02     5460.52     81.09 o
   1  12  10      381.10      433.09     32.11 o
   2  12  10      118.15      174.98     29.52 o
   3  12  10        1.72       11.24     35.26 o
   4  12  10     3784.08     3480.79     85.75 o
   5  12  10      236.08      379.60     43.20 o
   6  12  10     7194.05     6965.28    137.53 o
   7  12  10      988.01     1115.55     70.10 o
   8  12  10      421.72      423.21     82.13 o
  -9  13  10      165.09      237.44     60.50 o
  -8  13  10       61.91      132.77     50.01 o
  -7  13  10       96.17      110.04     50.88 o
  -6  13  10     1417.28     1257.09     70.71 o
  -5  13  10      273.53      177.63     37.32 o
  -4  13  10     1019.62     1005.29     58.11 o
  -3  13  10     9551.84     9099.00    165.59 o
  -2  13  10      260.11      282.27     33.18 o
  -1  13  10      194.96      216.00     20.97 o
   0  13  10      167.95      192.72     27.04 o
   1  13  10     2978.28     3086.13     70.20 o
   2  13  10      850.18      817.73     51.29 o
   3  13  10     3052.67     3040.25     84.84 o
   4  13  10       78.04       63.55     30.71 o
   5  13  10     2234.06     2218.83    105.85 o
   6  13  10       12.36       -6.76     37.06 o
   7  13  10      388.02      358.63     56.91 o
   8  13  10      470.01      529.98     69.53 o
  -9  14  10       53.76       61.32     56.54 o
  -8  14  10      150.44       56.35     50.31 o
  -7  14  10     1420.74     1536.22     92.11 o
  -6  14  10     2373.75     2237.39     84.14 o
  -5  14  10      335.73      396.99     44.21 o
  -4  14  10     2234.27     2300.86     77.61 o
  -3  14  10       26.12       32.85     27.43 o
  -2  14  10      873.04      905.25     51.23 o
  -1  14  10      632.73      747.12     29.40 o
   0  14  10        3.97       36.39     22.50 o
   1  14  10     2900.07     2762.13    183.57 o
   2  14  10    11315.90    10906.43    344.32 o
   3  14  10     4827.06     4833.99    101.67 o
   4  14  10     1125.73     1225.97     60.89 o
   5  14  10     1032.32     1069.03     60.15 o
   6  14  10       42.57       52.91     41.55 o
   7  14  10      127.64      116.69     48.74 o
  -9  15  10       34.15      122.96     59.16 o
  -8  15  10      327.21      340.32     57.10 o
  -7  15  10      562.42      551.13     57.48 o
  -6  15  10      795.70      885.92     69.81 o
  -5  15  10      753.54      801.29     58.11 o
  -4  15  10      176.12      146.56     34.83 o
  -3  15  10     1323.00     1439.16     71.10 o
  -2  15  10       27.76       61.56     29.38 o
  -1  15  10     2214.66     2103.52     47.03 o
   0  15  10     1085.91     1048.80     42.44 o
   1  15  10     3666.07     3323.68    109.68 o
   2  15  10      154.72       87.72     42.39 o
   3  15  10       86.40      143.29     53.39 o
   4  15  10      831.77      800.57     57.62 o
   5  15  10      148.39       32.42     39.38 o
   6  15  10      150.30      178.80     56.95 o
   7  15  10     1578.24     1511.65     89.03 o
  -8  16  10     2413.22     2327.37    174.94 o
  -7  16  10        0.30       28.12     44.19 o
  -6  16  10      129.87      100.86     40.40 o
  -5  16  10      647.80      541.91     49.58 o
  -4  16  10      264.11      273.31     39.66 o
  -3  16  10     3119.46     3127.50     88.17 o
  -2  16  10     7247.13     7167.72    166.90 o
  -1  16  10      373.02      449.26     40.80 o
   0  16  10     5802.14     5945.77    157.33 o
   1  16  10      672.12      593.68    108.31 o
   2  16  10      328.60      297.30     67.72 o
   3  16  10     1362.45     1469.63     69.58 o
   4  16  10      947.57      803.82     61.09 o
   5  16  10     1708.38     1613.80     79.24 o
   6  16  10     5324.95     5302.98    136.01 o
   7  16  10      378.42      502.69     61.33 o
  -8  17  10       49.31       23.94     49.35 o
  -7  17  10       18.25       56.78     54.62 o
  -6  17  10      109.99      130.29     44.60 o
  -5  17  10        0.89       -0.55     35.84 o
  -4  17  10     1298.98     1320.28     65.73 o
  -3  17  10     3143.18     3057.88     87.57 o
  -2  17  10      284.60      312.32     36.41 o
  -1  17  10      191.10      234.73     35.71 o
   0  17  10     1077.09      956.89     85.67 o
   1  17  10       20.15       79.41     31.70 o
   2  17  10     3322.92     3033.37    130.25 o
   3  17  10      972.82      874.57     61.00 o
   4  17  10        7.83       53.82     37.74 o
   5  17  10     4352.02     4482.88    120.10 o
   6  17  10       29.29       52.86     45.21 o
   7  17  10      315.48      334.77     56.47 o
  -8  18  10        0.20       17.41    153.78 o
  -7  18  10     1388.92     1350.36    124.86 o
  -6  18  10     1504.95     1564.40     78.92 o
  -5  18  10      715.10      708.36     54.14 o
  -4  18  10     5305.47     5448.79    123.80 o
  -3  18  10       59.52      102.09     34.40 o
  -2  18  10      122.76      174.75     35.96 o
  -1  18  10      803.49     1020.52     62.36 o
   0  18  10       59.51       73.58     25.52 o
   1  18  10     3328.60     3384.97     93.49 o
   2  18  10     3118.56     3058.90     90.44 o
   3  18  10      717.21      673.90     62.89 o
   4  18  10       30.74       76.00     39.09 o
   5  18  10       41.63      120.31     44.93 o
   6  18  10        0.74      -44.05     44.05 o
   7  18  10        2.73      -20.12     50.67 o
  -8  19  10      358.69      342.26    112.16 o
  -7  19  10      470.00      536.72     55.83 o
  -6  19  10        6.31       47.78     41.17 o
  -5  19  10      461.12      491.66     59.03 o
  -4  19  10       31.96       29.93     35.64 o
  -3  19  10      142.02       90.33     34.79 o
  -2  19  10      918.48     1009.86     71.46 o
  -1  19  10      920.44      872.20     56.78 o
   0  19  10      793.71      779.09     44.72 o
   1  19  10     1737.63     1787.30     71.66 o
   2  19  10      267.59      236.42     41.89 o
   3  19  10        2.44      -32.74     34.55 o
   4  19  10       40.73       19.45     36.89 o
   5  19  10        1.05       70.07     44.22 o
   6  19  10       10.70       -7.61     46.68 o
  -7  20  10       29.58      112.47     71.49 o
  -6  20  10      335.82      434.58     52.66 o
  -5  20  10      185.14      231.42     59.51 o
  -4  20  10      842.18      817.93     70.78 o
  -3  20  10       76.93       61.52     35.49 o
  -2  20  10     2620.92     2517.22     81.01 o
  -1  20  10     3626.08     3626.54     96.50 o
   0  20  10     6989.20     6985.10    122.60 o
   1  20  10      131.08      258.48     58.93 o
   2  20  10      946.00     1017.02     65.60 o
   3  20  10      264.55      170.79     43.81 o
   4  20  10     1336.06     1146.99     72.79 o
   5  20  10      566.29      660.83     97.53 o
   6  20  10     1716.08     1959.95    129.77 o
  -7  21  10       55.78       85.82     68.90 o
  -6  21  10      856.86      865.43     70.34 o
  -5  21  10       11.19       29.47     43.37 o
  -4  21  10     2095.48     1975.90     79.02 o
  -3  21  10      397.21      491.71     46.97 o
  -2  21  10      590.29      670.96     54.09 o
  -1  21  10       54.84       88.33     34.22 o
   0  21  10       69.21      135.77     36.29 o
   1  21  10      127.53       53.47     58.56 o
   2  21  10     1215.40     1104.46     66.48 o
   3  21  10     2568.96     2474.41     89.72 o
   4  21  10     1316.63     1419.81     97.92 o
   5  21  10      358.37      513.02     59.39 o
   6  21  10      105.90       65.50     50.15 o
  -7  22  10      354.70      509.82     89.78 o
  -6  22  10      556.39      435.63    150.25 o
  -5  22  10     1815.29     1692.27    126.23 o
  -4  22  10     1238.42     1367.41     80.25 o
  -3  22  10       21.92      122.61     37.38 o
  -2  22  10      514.40      494.69     75.03 o
  -1  22  10       49.48      133.72     38.41 o
   0  22  10      351.57      280.47     39.63 o
   1  22  10     1576.97     1602.95     74.10 o
   2  22  10      131.04      176.25     58.50 o
   3  22  10      260.14      331.55     73.15 o
   4  22  10     1641.92     1825.03     89.35 o
   5  22  10       14.94       36.08     46.25 o
   6  22  10        5.58      -55.75    201.04 o
  -6  23  10      641.80      792.81     96.01 o
  -5  23  10      352.60      455.87     64.26 o
  -4  23  10       33.04       38.57     38.35 o
  -3  23  10        3.30      -12.67     36.51 o
  -2  23  10       24.88       83.53     36.18 o
  -1  23  10     1388.92     1303.59     78.51 o
   0  23  10       73.92      104.23     29.43 o
   1  23  10     1395.09     1449.37     73.69 o
   2  23  10       10.28       67.94     39.86 o
   3  23  10      195.57      126.29     44.00 o
   4  23  10      184.92      214.52     50.24 o
   5  23  10       94.88      109.30     52.45 o
  -6  24  10      226.53      308.32     93.11 o
  -5  24  10      312.86      371.57     76.50 o
  -4  24  10        8.78      -39.75     45.82 o
  -3  24  10     2277.51     2170.64     82.56 o
  -2  24  10     2408.28     2327.31     85.86 o
  -1  24  10      563.22      499.86     87.47 o
   0  24  10      110.38      195.84     46.22 o
   1  24  10      288.56      324.90     60.24 o
   2  24  10      770.15      740.43    114.97 o
   3  24  10        5.96       17.66     43.13 o
   4  24  10      681.44      605.64     60.62 o
   5  24  10      168.17      276.69     54.77 o
  -6  25  10        5.99      119.75     78.90 o
  -5  25  10       10.13       46.25     65.49 o
  -4  25  10      417.73      383.57     75.11 o
  -3  25  10      201.13      275.04     44.51 o
  -2  25  10        3.06       38.92     39.43 o
  -1  25  10      515.26      485.65     68.29 o
   0  25  10       51.17       85.12     30.70 o
   1  25  10      128.09      237.62     45.56 o
   2  25  10        3.91       94.36     51.17 o
   3  25  10      940.36     1020.38     85.34 o
   4  25  10      180.06      254.76     54.47 o
  -5  26  10      296.85      294.54     79.32 o
  -4  26  10      568.45      615.73    107.15 o
  -3  26  10      180.05      145.08     68.62 o
  -2  26  10        8.67       22.01     42.37 o
  -1  26  10       99.77       81.19     46.30 o
   0  26  10       99.20       76.08     36.86 o
   1  26  10     1070.27      985.32     65.16 o
   2  26  10      414.37      500.56     58.65 o
   3  26  10     1626.35     1784.77    146.92 o
   4  26  10       76.02      151.58     55.63 o
  -4  27  10        0.16      -26.46     63.72 o
  -3  27  10       15.72      -54.82     60.51 o
  -2  27  10       19.88       16.52     42.33 o
  -1  27  10        9.60       21.14     44.84 o
   0  27  10     1968.40     1976.66    115.08 o
   1  27  10      846.23      904.09     57.40 o
   2  27  10       37.86       33.06     50.02 o
   3  27  10        1.63       75.84     55.36 o
  -4  28  10       71.54       14.42     79.01 o
  -3  28  10     1073.27     1116.81    201.75 o
  -2  28  10      336.49      454.79     49.88 o
  -1  28  10     1452.09     1396.70     82.01 o
   0  28  10      700.88      866.36     65.52 o
   1  28  10       23.19      159.34     39.94 o
   2  28  10        1.42       -3.62     46.30 o
   3  28  10      230.32      337.18    111.45 o
  -3  29  10      494.55      515.27     85.08 o
  -2  29  10      390.72      343.49     88.88 o
  -1  29  10      477.52      490.72     52.19 o
   0  29  10      500.76      429.92     97.52 o
   1  29  10      174.69      163.37     50.01 o
   2  29  10      140.48      178.25     68.06 o
  -1  30  10       25.17      -49.07     49.07 o
   0  30  10      474.12      457.83     58.71 o
  -9   0  11      322.82      451.46    110.04 o
  -7   0  11      202.36      183.21     47.40 o
  -5   0  11     7270.23     6914.66    160.92 o
  -3   0  11       25.29       40.10     27.38 o
  -1   0  11     3741.91     3731.82    102.23 o
   1   0  11       34.50       10.75     30.41 o
   3   0  11     7118.80     7301.44    177.44 o
   5   0  11        0.27      -39.60     39.60 o
   7   0  11      489.74      451.77     72.13 o
  -9   1  11      793.01      812.39    111.38 o
  -8   1  11       14.02       66.73     43.98 o
  -7   1  11     1998.40     2143.97     81.01 o
  -6   1  11     1337.75     1395.19     60.49 o
  -5   1  11     1527.84     1511.28     49.67 o
  -4   1  11      861.81      760.11     37.78 o
  -3   1  11     2158.93     2038.16     53.33 o
  -2   1  11     6863.81     6680.04    142.82 o
  -1   1  11     5231.49     5082.06    113.99 o
   0   1  11     2084.51     2083.28     66.61 o
   1   1  11     2879.15     2668.92     63.47 o
   2   1  11     5256.80     4974.21     94.14 o
   3   1  11     4343.27     4076.79     87.53 o
   4   1  11     2384.35     2238.55    128.02 o
   5   1  11      160.73      186.60     36.61 o
   6   1  11      958.59      889.00     58.24 o
   7   1  11      625.67      698.78     58.23 o
   8   1  11     2240.58     2144.34     92.99 o
  -9   2  11      112.44       41.64     67.20 o
  -8   2  11       38.13       81.05     55.02 o
  -7   2  11      710.41      778.37     51.40 o
  -6   2  11      540.69      610.31     40.52 o
  -5   2  11     1456.84     1422.27     51.32 o
  -4   2  11      237.20      259.44     24.78 o
  -3   2  11      794.46      891.14     41.83 o
  -2   2  11     2826.86     2689.54     62.03 o
  -1   2  11     9587.75     9441.23    157.46 o
   0   2  11       70.41       69.91     25.47 o
   1   2  11     1945.00     1911.74     54.77 o
   2   2  11       50.08       57.45     23.73 o
   3   2  11     4362.25     4114.35     87.47 o
   4   2  11      137.38      133.31     29.44 o
   5   2  11     1166.03     1422.39     63.56 o
   6   2  11        6.54       37.84     34.36 o
   7   2  11     3963.31     4110.99    110.53 o
   8   2  11        5.16       63.31     46.70 o
  -9   3  11     1015.72     1255.58    142.49 o
  -8   3  11        0.15       -5.98     33.84 o
  -7   3  11     1711.81     1770.69     62.78 o
  -6   3  11     1152.36     1174.50     56.20 o
  -5   3  11     2385.92     2376.80     76.16 o
  -4   3  11      624.60      576.45     33.76 o
  -3   3  11     6508.71     6240.13    113.29 o
  -2   3  11     5240.64     4968.97     75.17 o
  -1   3  11     6871.08     6612.01    119.88 o
   0   3  11     3311.46     3373.49    102.28 o
   1   3  11     6132.70     5891.12    102.53 o
   2   3  11     1098.51     1082.91     52.85 o
   3   3  11     4453.62     4265.59     90.11 o
   4   3  11     1579.76     1472.02     66.18 o
   5   3  11     6153.71     6077.81    121.62 o
   6   3  11     2445.10     2178.41     79.33 o
   7   3  11      187.25      223.62     45.93 o
   8   3  11     1928.07     2119.00     92.83 o
  -9   4  11       22.33       53.04     67.64 o
  -8   4  11        0.33       23.16     34.95 o
  -7   4  11      170.53      222.57     43.27 o
  -6   4  11     5775.83     5333.58     99.90 o
  -5   4  11     2735.67     2646.12     62.61 o
  -4   4  11     1191.27     1117.31     41.40 o
  -3   4  11     5455.68     5427.64     91.71 o
  -2   4  11     1533.80     1506.05     38.88 o
  -1   4  11      371.13      458.61     31.68 o
   0   4  11      523.00      543.71     47.76 o
   1   4  11      596.81      826.29     40.26 o
   2   4  11     1068.64     1030.02     45.48 o
   3   4  11    20806.48    21103.47    295.26 o
   4   4  11      159.79      177.05     32.88 o
   5   4  11     1539.95     1581.89     65.26 o
   6   4  11      590.41      557.33     56.00 o
   7   4  11      794.44      780.88     60.73 o
   8   4  11      134.81       93.96     48.83 o
  -9   5  11      299.18      410.06     80.64 o
  -8   5  11       13.11        6.42     39.50 o
  -7   5  11     1496.97     1631.96    116.68 o
  -6   5  11     2216.87     2077.91     59.85 o
  -5   5  11     3703.91     3697.69     66.84 o
  -4   5  11      588.68      563.43     40.10 o
  -3   5  11     2396.71     2547.49     56.51 o
  -2   5  11     3115.50     3023.79     54.47 o
  -1   5  11     3448.03     3226.61     57.89 o
   0   5  11     1193.37     1174.20     52.04 o
   1   5  11     8113.43     7836.54    125.12 o
   2   5  11     2201.75     2057.11     59.35 o
   3   5  11     1415.73     1458.12     63.74 o
   4   5  11     3221.77     3180.44     82.35 o
   5   5  11     1864.92     1776.63     67.81 o
   6   5  11      502.46      502.16     49.40 o
   7   5  11     2517.48     2317.43    113.76 o
   8   5  11     1844.14     1775.63    126.25 o
  -9   6  11      181.27      251.21     76.08 o
  -8   6  11      184.51      222.87     36.41 o
  -7   6  11       51.45        3.42     29.11 o
  -6   6  11       70.53       70.55     25.44 o
  -5   6  11     1931.19     1957.40     47.32 o
  -4   6  11       89.23      102.34     22.85 o
  -3   6  11      233.74      278.22     23.22 o
  -2   6  11      287.02      322.07     21.47 o
  -1   6  11     5152.97     5081.43     76.48 o
   0   6  11     4022.15     3939.56     88.35 o
   1   6  11      784.33      794.24     45.31 o
   2   6  11      325.46      339.36     35.02 o
   3   6  11     5782.61     5532.67    122.38 o
   4   6  11      259.29      237.07     40.73 o
   5   6  11      894.64     1057.33     91.23 o
   6   6  11        1.23      -47.85     47.85 o
   7   6  11     4120.28     4268.41    112.30 o
   8   6  11      373.15      347.63     60.07 o
  -9   7  11      919.12     1035.74    150.02 o
  -8   7  11        5.03      -15.29     32.62 o
  -7   7  11      625.36      631.16     43.94 o
  -6   7  11     2218.73     2268.53     60.98 o
  -5   7  11     1123.74     1187.00     37.57 o
  -4   7  11      173.16      147.02     22.57 o
  -3   7  11     3711.07     3468.31     66.67 o
  -2   7  11     2825.96     2714.36     49.68 o
  -1   7  11     1640.48     1477.95     38.55 o
   0   7  11     2176.29     2157.22     64.63 o
   1   7  11     2658.13     2636.48     70.46 o
   2   7  11     3323.66     3332.17     76.00 o
   3   7  11      657.20      608.40     47.67 o
   4   7  11     3968.77     3982.40     92.73 o
   5   7  11     2711.42     2668.90     80.59 o
   6   7  11      559.87      540.55     50.70 o
   7   7  11     1323.64     1253.50     98.35 o
   8   7  11     1219.34     1216.97     78.88 o
  -9   8  11       20.67       52.79     52.28 o
  -8   8  11       63.54      131.82     40.43 o
  -7   8  11      133.96      223.89     32.65 o
  -6   8  11       26.16      -35.43     35.43 o
  -5   8  11     1295.50     1170.30     35.03 o
  -4   8  11      312.54      315.48     20.67 o
  -3   8  11     5141.20     5213.88    125.34 o
  -2   8  11       39.76      100.94     19.81 o
  -1   8  11     5051.15     4981.19     75.51 o
   0   8  11      902.57      923.70     48.31 o
   1   8  11      194.18      219.85     52.13 o
   2   8  11     3008.70     2983.89     71.79 o
   3   8  11     7789.58     7894.38    154.82 o
   4   8  11     2936.30     3122.64     81.95 o
   5   8  11        7.78      -17.77     31.95 o
   6   8  11       25.69      103.70     51.52 o
   7   8  11      637.77      668.42     57.95 o
   8   8  11       13.68       51.52     58.04 o
  -9   9  11     1069.36      989.35    118.83 o
  -8   9  11      349.87      543.11     65.76 o
  -7   9  11     3183.05     2994.22    116.88 o
  -6   9  11      699.02      665.24     36.63 o
  -5   9  11     4284.75     4034.63     66.98 o
  -4   9  11      781.97      765.73     52.19 o
  -3   9  11     1208.21     1509.12     80.73 o
  -2   9  11     1615.85     1608.24     44.65 o
  -1   9  11     3035.51     3088.74     55.23 o
   0   9  11       40.35       34.79     22.29 o
   1   9  11     4911.32     4480.13     87.92 o
   2   9  11     1012.15      935.50     45.74 o
   3   9  11     1026.37      925.23     81.16 o
   4   9  11     5692.54     5637.89    112.69 o
   5   9  11      133.06      146.40     36.91 o
   6   9  11     2050.56     2086.70     81.27 o
   7   9  11     1658.86     1671.05     80.33 o
   8   9  11     1229.97     1267.98     83.08 o
  -9  10  11        2.75        3.40     55.21 o
  -8  10  11      200.62      185.73     45.31 o
  -7  10  11      227.71      241.31     30.53 o
  -6  10  11      321.16      305.77     24.07 o
  -5  10  11     2308.73     2230.94    111.54 o
  -4  10  11      449.10      467.53     47.68 o
  -3  10  11     1157.65     1398.27     84.39 o
  -2  10  11     4087.81     3979.03     72.24 o
  -1  10  11     5553.17     5594.04     81.36 o
   0  10  11     3609.66     3529.30     63.65 o
   1  10  11      133.24      126.16     26.70 o
   2  10  11      276.96      335.52     32.89 o
   3  10  11     2687.03     2515.64     82.96 o
   4  10  11     1110.42     1149.92     58.50 o
   5  10  11      127.40      240.04     38.95 o
   6  10  11      157.50      337.47     47.13 o
   7  10  11     1897.48     2156.66    118.07 o
   8  10  11      775.64      868.87     70.01 o
  -9  11  11      225.53      209.44     60.29 o
  -8  11  11      128.30      125.07     51.88 o
  -7  11  11      461.98      526.08     57.22 o
  -6  11  11      979.40     1116.80     77.27 o
  -5  11  11     3271.62     3349.67     96.36 o
  -4  11  11        9.78        4.43     30.06 o
  -3  11  11     5174.60     4731.02    108.71 o
  -2  11  11     1681.03     1616.33     62.81 o
  -1  11  11     9885.41     9712.59    123.47 o
   0  11  11     2817.62     2825.85     57.11 o
   1  11  11     1985.09     2121.51     60.47 o
   2  11  11     1863.76     1944.26     60.62 o
   3  11  11     2897.92     2668.33     85.03 o
   4  11  11      714.49      667.46     48.81 o
   5  11  11     2791.46     2752.82     83.07 o
   6  11  11        1.73      -12.72     37.72 o
   7  11  11      382.72      377.54     52.56 o
  -9  12  11      189.18      210.51     60.86 o
  -8  12  11       13.76      -29.07     50.68 o
  -7  12  11      374.38      334.39     56.54 o
  -6  12  11      531.78      474.34     81.54 o
  -5  12  11      303.42      299.63     42.62 o
  -4  12  11      578.20      543.87     47.09 o
  -3  12  11       18.84       19.33     28.80 o
  -2  12  11       17.33       67.91     30.27 o
  -1  12  11     1612.42     1669.71     39.65 o
   0  12  11      244.34      245.51     23.69 o
   1  12  11       93.20       75.41     25.17 o
   2  12  11      631.18      646.65     41.83 o
   3  12  11     3034.28     2917.34     89.20 o
   4  12  11       78.05      101.36     33.54 o
   5  12  11      159.76      190.29     37.73 o
   6  12  11      487.05      521.60     51.77 o
   7  12  11      103.27       42.94     44.53 o
  -9  13  11      323.92      299.34     62.29 o
  -8  13  11      360.89      357.58     76.08 o
  -7  13  11     1118.03     1127.09     72.93 o
  -6  13  11       33.99       54.98     50.16 o
  -5  13  11     2237.49     2200.51    115.31 o
  -4  13  11     1018.22     1007.05     60.11 o
  -3  13  11     2794.13     2665.52     81.11 o
  -2  13  11     5369.21     5739.01    122.15 o
  -1  13  11     6133.06     6009.08    111.26 o
   0  13  11      665.83      620.58     42.29 o
   1  13  11     3212.01     2825.05     73.10 o
   2  13  11      873.41      792.68     68.38 o
   3  13  11     2123.77     2225.45    128.11 o
   4  13  11     1027.98     1079.06     79.19 o
   5  13  11     1517.93     1661.83     72.47 o
   6  13  11      439.99      475.75     53.56 o
   7  13  11      575.26      605.34     60.92 o
  -8  14  11      247.73      242.83     67.80 o
  -7  14  11      158.67      112.85     42.19 o
  -6  14  11      147.67      146.77     42.88 o
  -5  14  11      489.36      567.35     49.83 o
  -4  14  11       39.95      -28.39     36.54 o
  -3  14  11      350.74      432.32     43.32 o
  -2  14  11     3843.53     3602.50     93.31 o
  -1  14  11     2020.34     1920.69     51.52 o
   0  14  11      406.97      385.66     46.63 o
   1  14  11      253.70      276.46     52.53 o
   2  14  11      339.08      310.03     34.42 o
   3  14  11     5691.24     5545.56    159.44 o
   4  14  11      758.01      735.65     50.80 o
   5  14  11     1486.35     1510.86     71.00 o
   6  14  11      647.24      788.84     60.10 o
   7  14  11     1073.30     1049.98    178.68 o
  -8  15  11       10.68       24.24     78.75 o
  -7  15  11      525.70      444.78     62.81 o
  -6  15  11     1490.57     1590.40    158.42 o
  -5  15  11     1959.79     2037.60     81.16 o
  -4  15  11     1209.13     1237.94     64.64 o
  -3  15  11     4893.75     4528.23    109.44 o
  -2  15  11     1944.21     1987.49     72.34 o
  -1  15  11     1517.72     1393.66     81.82 o
   0  15  11      609.81      656.57     39.72 o
   1  15  11     1469.21     1468.74     66.61 o
   2  15  11     1141.92     1371.93     65.73 o
   3  15  11     3144.94     3089.07     94.70 o
   4  15  11     1615.60     1423.68     75.07 o
   5  15  11     2469.92     2557.70    134.72 o
   6  15  11      302.24      331.11     77.05 o
   7  15  11      142.51      183.29     56.17 o
  -8  16  11      262.73      413.90     63.18 o
  -7  16  11      261.77      293.91     73.71 o
  -6  16  11     1092.69     1058.15     70.82 o
  -5  16  11      461.30      459.54     75.24 o
  -4  16  11      685.30      643.14     53.47 o
  -3  16  11      472.58      514.31     54.02 o
  -2  16  11      851.73      915.77     58.11 o
  -1  16  11      315.14      305.27     43.68 o
   0  16  11      168.05      274.58     37.88 o
   1  16  11      357.19      307.78     42.34 o
   2  16  11     2451.52     2253.39     81.65 o
   3  16  11     4503.16     4398.10    113.50 o
   4  16  11     1122.48     1118.11     72.77 o
   5  16  11       32.50       38.22     63.15 o
   6  16  11      195.59      217.46     54.74 o
   7  16  11      426.72      411.03     65.96 o
  -8  17  11      140.30      239.33     59.31 o
  -7  17  11     2711.75     2656.30    103.27 o
  -6  17  11        5.94      -40.00     40.00 o
  -5  17  11      813.17      875.79     63.71 o
  -4  17  11      391.28      390.10     45.81 o
  -3  17  11      109.39      129.53     37.08 o
  -2  17  11     6116.02     6435.35    136.12 o
  -1  17  11      388.33      407.28     45.04 o
   0  17  11      209.84      304.45     41.74 o
   1  17  11     4962.17     4651.18    113.81 o
   2  17  11       32.59       25.86     35.69 o
   3  17  11      298.28      407.50     53.82 o
   4  17  11     2532.33     2575.98    108.44 o
   5  17  11      128.09      200.57     47.04 o
   6  17  11      131.39      251.46     55.80 o
  -7  18  11      192.31      127.96     80.24 o
  -6  18  11       22.08       56.77     47.63 o
  -5  18  11      661.71      699.53     58.77 o
  -4  18  11      524.17      525.69     50.78 o
  -3  18  11      578.17      646.72     68.94 o
  -2  18  11     3050.26     2921.78     89.06 o
  -1  18  11      915.35      887.32     60.06 o
   0  18  11     1755.70     1544.85     53.32 o
   1  18  11      123.44      149.73     37.72 o
   2  18  11       49.37       93.30     39.03 o
   3  18  11       68.76       82.04     41.34 o
   4  18  11      500.05      606.30     72.04 o
   5  18  11       30.41       10.89     44.90 o
   6  18  11     1081.40      984.21     72.84 o
  -7  19  11        0.37       60.22     49.59 o
  -6  19  11     1278.86     1209.10     69.99 o
  -5  19  11      190.14      274.05     47.55 o
  -4  19  11       57.58      102.07     40.17 o
  -3  19  11      656.70      621.64     79.32 o
  -2  19  11      622.09      662.76     52.79 o
  -1  19  11     2271.40     2214.95     80.21 o
   0  19  11      396.46      392.29     46.24 o
   1  19  11       81.19       71.34     34.99 o
   2  19  11     2922.71     3245.51    188.95 o
   3  19  11     2018.52     1767.77     80.95 o
   4  19  11      117.85       82.48     47.37 o
   5  19  11     1525.79     1589.34     89.53 o
   6  19  11       13.07       49.91     51.15 o
  -7  20  11      651.07      689.29    224.25 o
  -6  20  11     1635.05     1576.86    119.44 o
  -5  20  11      163.69      149.19     42.67 o
  -4  20  11     1791.13     1723.24     79.22 o
  -3  20  11      494.11      528.13     49.50 o
  -2  20  11       71.45      104.37     38.32 o
  -1  20  11      594.22      701.81     54.53 o
   0  20  11     1524.36     1517.84     72.76 o
   1  20  11       44.59       10.52     51.36 o
   2  20  11     2321.72     2218.62    136.71 o
   3  20  11     2758.39     2750.26     96.78 o
   4  20  11     1343.67     1432.72     82.00 o
   5  20  11      328.36      407.20     57.49 o
   6  20  11       72.71       82.35     54.25 o
  -7  21  11     1033.71     1071.78    193.28 o
  -6  21  11        3.78      104.42     70.82 o
  -5  21  11      240.58      266.67     49.23 o
  -4  21  11      473.90      486.44     53.35 o
  -3  21  11      347.02      305.18     47.34 o
  -2  21  11     4223.25     4439.29    113.65 o
  -1  21  11     2615.02     2469.82    104.03 o
   0  21  11       33.38       57.59     48.49 o
   1  21  11     3433.28     3207.36    115.18 o
   2  21  11      121.72      149.82     41.96 o
   3  21  11      409.49      540.27     54.49 o
   4  21  11     1370.70     1377.11     80.49 o
   5  21  11       57.72      110.39     52.86 o
  -6  22  11        3.06      102.34     76.85 o
  -5  22  11      369.82      339.30     71.27 o
  -4  22  11       99.55       78.67     42.67 o
  -3  22  11      907.64      925.92     64.52 o
  -2  22  11     2988.48     2966.87    183.61 o
  -1  22  11      285.66      286.18     46.74 o
   0  22  11      529.01      461.45     90.29 o
   1  22  11       42.88       29.33     74.42 o
   2  22  11     2201.46     1986.70     85.74 o
   3  22  11     1273.53     1336.85     79.35 o
   4  22  11      205.64      153.92     48.26 o
   5  22  11      155.24      130.78     53.11 o
  -6  23  11     1119.28     1180.64    150.96 o
  -5  23  11      871.48      918.87     63.34 o
  -4  23  11       64.37       80.51     88.76 o
  -3  23  11     1915.61     1636.41     78.10 o
  -2  23  11        0.48      -18.18     45.08 o
  -1  23  11      469.61      467.81     53.15 o
   0  23  11      589.10      636.44     43.14 o
   1  23  11       18.47       11.19     40.26 o
   2  23  11     1635.56     1722.30     82.97 o
   3  23  11      550.60      551.04     85.32 o
   4  23  11        7.38      -26.26     48.63 o
   5  23  11      627.55      754.70     71.41 o
  -5  24  11        7.48       42.75     69.13 o
  -4  24  11      468.41      502.48     77.43 o
  -3  24  11      247.17      200.68     72.24 o
  -2  24  11       55.94       51.39    131.20 o
  -1  24  11     1496.49     1495.53     79.34 o
   0  24  11      119.67      166.78     41.95 o
   1  24  11      636.66      664.95     70.35 o
   2  24  11      297.24      415.55     60.01 o
   3  24  11       61.82       84.90     48.47 o
   4  24  11      862.08     1052.82     79.26 o
  -5  25  11      141.06      229.48     75.43 o
  -4  25  11       20.56       58.73     49.90 o
  -3  25  11       70.32      135.49     61.86 o
  -2  25  11      888.77     1014.83     88.77 o
  -1  25  11      148.26      156.08     46.38 o
   0  25  11      101.89      132.53     49.57 o
   1  25  11     1428.11     1464.76     80.86 o
   2  25  11      508.91      512.24     58.30 o
   3  25  11        2.27      -46.04     46.04 o
   4  25  11      138.63       90.85     52.33 o
  -4  26  11        4.85       95.86    141.08 o
  -3  26  11      721.09      673.40     62.59 o
  -2  26  11      940.79     1030.66     95.23 o
  -1  26  11       10.65       -0.39     46.06 o
   0  26  11      993.93      904.99     66.10 o
   1  26  11      296.59      343.91     68.42 o
   2  26  11      494.62      595.41     62.31 o
   3  26  11      503.21      452.88     61.43 o
  -4  27  11      366.41      331.02     83.30 o
  -3  27  11     1020.98     1038.98     82.98 o
  -2  27  11        2.17       -3.38     63.06 o
  -1  27  11      408.79      461.38     58.12 o
   0  27  11      150.88      174.44     65.96 o
   1  27  11      471.53      478.24     54.29 o
   2  27  11      772.99     1042.09     75.91 o
  -3  28  11        2.46       87.46     71.86 o
  -2  28  11        0.25      -30.32     64.29 o
  -1  28  11      176.82      226.32     58.72 o
   0  28  11      131.83      156.92     50.11 o
   1  28  11       60.79       97.76     72.59 o
  -1  29  11      384.18      481.08    115.69 o
  -8   0  12      523.23      600.94     79.71 o
  -6   0  12      423.64      369.09     49.30 o
  -4   0  12     9796.14     9277.65    358.98 o
  -2   0  12     5271.19     5108.25    128.93 o
   0   0  12      849.75      988.85     59.20 o
   2   0  12     9329.76     9040.46    207.00 o
   4   0  12     7368.66     6994.00    184.81 o
   6   0  12      236.45      381.92    129.09 o
   8   0  12        1.18       62.92     71.25 o
  -9   1  12      245.76      257.15     46.89 o
  -8   1  12       80.73      124.05     37.74 o
  -7   1  12      202.70      129.66     32.47 o
  -6   1  12      159.40      191.38     35.09 o
  -5   1  12      113.45      150.86     26.56 o
  -4   1  12      992.75     1047.67     43.20 o
  -3   1  12     1932.42     1790.92     51.92 o
  -2   1  12     1005.68      979.34     41.30 o
  -1   1  12      210.98      209.66     25.62 o
   0   1  12      831.14      920.88     43.16 o
   1   1  12     4817.49     4820.48    108.09 o
   2   1  12        8.84       60.33     29.01 o
   3   1  12       45.89       59.03     28.38 o
   4   1  12     1444.30     1510.44     62.71 o
   5   1  12     1122.11     1145.20     62.74 o
   6   1  12      950.03     1075.38     66.11 o
   7   1  12       36.03       27.84     42.14 o
   8   1  12       58.09       11.76     74.94 o
  -9   2  12        1.80       -9.39     42.04 o
  -8   2  12      932.69      982.96     66.79 o
  -7   2  12      242.34      183.62     34.50 o
  -6   2  12     2060.32     2333.52     66.02 o
  -5   2  12      228.71      260.48     29.36 o
  -4   2  12        3.22       39.70     21.64 o
  -3   2  12       76.52       70.30     22.12 o
  -2   2  12     2204.54     2047.24     72.25 o
  -1   2  12     1179.90     1245.58     46.55 o
   0   2  12    15122.76    14434.74    200.84 o
   1   2  12       10.53       50.04     23.50 o
   2   2  12     2560.15     2115.21     64.89 o
   3   2  12      528.34      556.96     42.32 o
   4   2  12     1526.20     1584.80     63.79 o
   5   2  12      248.59      235.14     48.67 o
   6   2  12     5020.51     4730.67    128.11 o
   7   2  12       33.05       19.93     42.97 o
   8   2  12     1525.16     1402.86    141.51 o
  -9   3  12      254.75      220.69     56.61 o
  -8   3  12      161.31      189.07     39.25 o
  -7   3  12      361.33      353.03     57.11 o
  -6   3  12       19.81       26.29     27.07 o
  -5   3  12     2460.02     2328.14     61.69 o
  -4   3  12        2.65       37.90     21.94 o
  -3   3  12      826.38      845.12     42.89 o
  -2   3  12     1336.11     1435.06     45.99 o
  -1   3  12     1132.25     1096.89     43.04 o
   0   3  12     6296.73     6444.00    109.78 o
   1   3  12     8760.54     8708.40    160.03 o
   2   3  12     1554.85     1549.22     55.51 o
   3   3  12      300.12      268.90     43.78 o
   4   3  12     1464.87     1699.66     66.19 o
   5   3  12     7863.29     7646.15    143.15 o
   6   3  12     2559.53     2699.23    116.07 o
   7   3  12       65.00       33.04     45.18 o
   8   3  12     1085.89     1221.72    129.10 o
  -9   4  12       64.34       40.47     42.92 o
  -8   4  12      188.06      171.36     45.43 o
  -7   4  12      162.97      265.65     43.37 o
  -6   4  12     1604.33     1363.36     53.12 o
  -5   4  12      167.10      190.20     28.53 o
  -4   4  12    11540.66    11052.57    174.72 o
  -3   4  12     1761.75     1665.94     50.19 o
  -2   4  12     3547.20     3387.78     73.69 o
  -1   4  12       77.54      113.90     23.42 o
   0   4  12      210.49      310.61     29.40 o
   1   4  12        3.83       60.47     24.00 o
   2   4  12     5923.56     5624.44    105.59 o
   3   4  12      413.33      419.81     39.91 o
   4   4  12    10774.65    10013.90    165.96 o
   5   4  12      288.46      326.36     42.00 o
   6   4  12      114.72      126.34     54.55 o
   7   4  12        1.10       69.55     59.87 o
   8   4  12       88.16       92.82     58.12 o
  -9   5  12       69.60       39.79     55.06 o
  -8   5  12        8.27       96.50     36.50 o
  -7   5  12       19.00       13.92     43.98 o
  -6   5  12      846.09      835.06     45.88 o
  -5   5  12     1171.30     1217.34     54.98 o
  -4   5  12     3707.41     3620.66     73.92 o
  -3   5  12        5.49       31.42     19.86 o
  -2   5  12     1056.06     1035.24     35.77 o
  -1   5  12       69.46       56.06     22.49 o
   0   5  12     1359.09     1454.81     51.86 o
   1   5  12     4590.58     4806.36    101.37 o
   2   5  12     3582.76     3748.57     84.61 o
   3   5  12      706.21      705.07     46.02 o
   4   5  12      314.32      457.66     42.89 o
   5   5  12     1778.33     1700.48     72.12 o
   6   5  12      757.14      921.70     61.28 o
   7   5  12        5.61       57.70     50.09 o
   8   5  12      701.15      751.77     69.63 o
  -9   6  12        1.08       60.29     43.78 o
  -8   6  12     2866.12     2755.15     90.78 o
  -7   6  12        0.17      -35.23     35.23 o
  -6   6  12     2796.04     2929.70     71.33 o
  -5   6  12      193.53      139.24     29.16 o
  -4   6  12      462.47      471.77     33.43 o
  -3   6  12       14.63        9.14     20.07 o
  -2   6  12     1319.53     1287.08     43.37 o
  -1   6  12      275.26      271.83     27.17 o
   0   6  12    15887.06    15527.23    214.36 o
   1   6  12       46.71       62.62     24.30 o
   2   6  12      783.19      674.75     42.64 o
   3   6  12      625.45      531.55     68.51 o
   4   6  12       39.32      -11.20     31.09 o
   5   6  12       91.49      172.42     38.45 o
   6   6  12     2836.39     2846.39    172.07 o
   7   6  12      102.08       50.43     46.82 o
  -9   7  12      438.57      509.34     83.14 o
  -8   7  12      390.81      424.08     42.86 o
  -7   7  12       34.42       51.28     41.73 o
  -6   7  12      296.73      312.10     31.06 o
  -5   7  12     1045.38     1106.19     37.91 o
  -4   7  12      197.69      241.59     24.67 o
  -3   7  12     1395.13     1200.98     42.22 o
  -2   7  12       92.27      152.28     22.46 o
  -1   7  12     3193.83     3069.70     59.32 o
   0   7  12     1643.00     1707.42     53.63 o
   1   7  12      548.70      578.68     46.63 o
   2   7  12     5290.27     5298.90    102.74 o
   3   7  12      545.91      562.36     43.15 o
   4   7  12     1109.20     1278.70     59.60 o
   5   7  12     5005.92     5201.18    116.20 o
   6   7  12        3.03      105.39     41.51 o
   7   7  12      215.29      231.81     59.66 o
  -9   8  12      125.10       84.93     60.12 o
  -8   8  12       12.82       56.02     35.43 o
  -7   8  12       89.45      108.37     30.74 o
  -6   8  12       42.12       68.59     24.63 o
  -5   8  12      722.14      691.75     33.22 o
  -4   8  12     3954.50     3763.35     73.49 o
  -3   8  12      329.99      329.27     26.12 o
  -2   8  12     2721.98     2729.29    126.36 o
  -1   8  12      945.95     1102.56     38.03 o
   0   8  12      146.07      209.31     33.45 o
   1   8  12     1136.49     1236.43     50.69 o
   2   8  12     3864.19     3687.01     84.72 o
   3   8  12     1317.02     1196.47     58.02 o
   4   8  12     8013.03     7859.03    142.64 o
   5   8  12      100.49       60.36     35.40 o
   6   8  12      102.18       -2.31     40.09 o
   7   8  12      176.09      144.94     48.70 o
  -9   9  12       32.44       75.12     57.70 o
  -8   9  12       40.27        4.49     44.62 o
  -7   9  12       48.71       13.10     29.05 o
  -6   9  12      218.40      307.90     30.85 o
  -5   9  12     3527.10     3552.83     70.53 o
  -4   9  12      961.59      939.10     58.91 o
  -3   9  12       12.67       48.66     18.58 o
  -2   9  12      964.59      909.14     38.81 o
  -1   9  12      688.39      695.58     33.00 o
   0   9  12      273.15      325.10     37.67 o
   1   9  12     5422.84     5342.03    101.19 o
   2   9  12       56.10      118.17     28.73 o
   3   9  12     4240.26     4307.18     95.23 o
   4   9  12      924.07     1015.84     78.19 o
   5   9  12     3152.80     3015.73     90.22 o
   6   9  12     2087.20     2150.57    107.29 o
   7   9  12      236.56      240.33     51.59 o
  -9  10  12      173.59      167.06     84.66 o
  -8  10  12     1424.65     1258.06     78.21 o
  -7  10  12       69.56       57.04     49.40 o
  -6  10  12     3853.51     3684.15    108.38 o
  -5  10  12      590.78      477.99     48.72 o
  -4  10  12       81.27       86.66     34.83 o
  -3  10  12      357.92      436.06     44.63 o
  -2  10  12     2115.70     1994.20     51.91 o
  -1  10  12       14.72       71.09     28.27 o
   0  10  12     7641.61     7427.30    122.21 o
   1  10  12      203.53      220.85     30.70 o
   2  10  12     1033.10      944.60     51.34 o
   3  10  12        4.36        1.26     37.26 o
   4  10  12       52.51       31.58     40.37 o
   5  10  12      339.23      342.16     54.17 o
   6  10  12     1341.37     1351.05     72.93 o
   7  10  12      107.76       94.90     54.17 o
  -8  11  12      588.44      535.30     59.00 o
  -7  11  12       73.62      101.76     47.43 o
  -6  11  12     1507.13     1283.73    120.62 o
  -5  11  12        0.30       -0.64     33.25 o
  -4  11  12       34.55       65.04     34.19 o
  -3  11  12     3244.01     3118.73     89.86 o
  -2  11  12       12.00       53.97     18.88 o
  -1  11  12     3669.06     3770.43     64.51 o
   0  11  12     3211.76     3170.41     73.35 o
   1  11  12      294.11      323.16     36.25 o
   2  11  12     4341.60     4341.03     93.68 o
   3  11  12      848.42      868.03     52.51 o
   4  11  12      133.87      179.74     37.45 o
   5  11  12     3472.70     3527.96     96.46 o
   6  11  12       95.95      134.21     65.77 o
   7  11  12      205.56      232.31     52.33 o
  -8  12  12      347.83      389.55     61.82 o
  -7  12  12        9.60      111.50     47.67 o
  -6  12  12      492.11      423.68     53.15 o
  -5  12  12      361.25      329.30     44.90 o
  -4  12  12     4777.65     4875.68    118.05 o
  -3  12  12        8.39       69.79     33.04 o
  -2  12  12     1782.54     1677.01     77.88 o
  -1  12  12     1428.28     1263.33     47.32 o
   0  12  12      452.13      540.85     38.71 o
   1  12  12       49.29       44.86     27.67 o
   2  12  12      351.17      343.29     36.23 o
   3  12  12        1.79       72.12     31.32 o
   4  12  12      932.25     1103.36     65.70 o
   5  12  12       63.46       79.75     43.37 o
   6  12  12      503.32      430.79     52.25 o
   7  12  12       32.01      103.96     50.31 o
  -8  13  12       10.90      -64.55     64.55 o
  -7  13  12     2014.27     1780.21     89.78 o
  -6  13  12      273.85      300.49     48.57 o
  -5  13  12     2491.01     2707.15    241.25 o
  -4  13  12      252.88      243.28     42.04 o
  -3  13  12      349.39      357.49     42.90 o
  -2  13  12     2190.54     1876.30     73.28 o
  -1  13  12      847.02      846.64     38.59 o
   0  13  12      116.72      150.69     25.55 o
   1  13  12     2742.96     2840.36     73.38 o
   2  13  12        3.02       14.23     27.98 o
   3  13  12      693.94      923.42     55.73 o
   4  13  12      926.09      961.99     58.02 o
   5  13  12      154.55      153.53     42.37 o
   6  13  12     1485.40     1381.74     77.16 o
   7  13  12       60.56      130.90     72.58 o
  -8  14  12      999.60     1108.46     82.76 o
  -7  14  12      289.23      299.69     54.20 o
  -6  14  12     4124.54     4227.91    120.56 o
  -5  14  12      567.53      474.46     52.08 o
  -4  14  12      124.72      104.57     38.11 o
  -3  14  12        0.98       39.09     33.57 o
  -2  14  12     1413.95     1275.31     65.88 o
  -1  14  12     1055.33     1032.61     40.02 o
   0  14  12     8315.85     8384.30    133.48 o
   1  14  12      276.81      299.47     34.75 o
   2  14  12      167.73      213.19     35.22 o
   3  14  12      156.17      127.08     34.75 o
   4  14  12      164.50      150.54     53.47 o
   5  14  12      113.46      167.62     56.41 o
   6  14  12     2086.84     2155.74     88.24 o
  -8  15  12      140.72      148.88     80.96 o
  -7  15  12       11.99      101.40     48.28 o
  -6  15  12      223.02      171.04     50.78 o
  -5  15  12      192.92      203.46     46.81 o
  -4  15  12      174.38      168.98     42.92 o
  -3  15  12      253.94      343.49     43.78 o
  -2  15  12      670.43      791.84     56.91 o
  -1  15  12     2282.88     2310.20     54.89 o
   0  15  12     1045.38     1010.13     49.47 o
   1  15  12      482.11      488.46     48.27 o
   2  15  12      344.85      358.38     45.93 o
   3  15  12       59.49       73.26     40.52 o
   4  15  12       15.88       78.83     37.44 o
   5  15  12     3088.40     3037.51    106.66 o
   6  15  12        3.80       34.64     51.71 o
  -8  16  12       82.53      140.60     61.19 o
  -7  16  12        0.43      -34.33     43.51 o
  -6  16  12        1.91       10.64     47.29 o
  -5  16  12     1065.38      981.86     71.12 o
  -4  16  12     2387.83     2316.30    114.73 o
  -3  16  12       34.23       31.44     35.72 o
  -2  16  12      375.23      421.97     45.80 o
  -1  16  12       99.60      179.21     38.27 o
   0  16  12     1030.44      976.63     52.52 o
   1  16  12      446.76      351.29     45.41 o
   2  16  12     2509.22     2423.92     88.12 o
   3  16  12      306.11      200.71     44.96 o
   4  16  12     7937.41     7990.03    170.89 o
   5  16  12        5.69      -39.01     46.84 o
   6  16  12       11.95      -46.75     46.75 o
  -7  17  12      965.78      929.16     66.62 o
  -6  17  12      227.88      240.59     64.36 o
  -5  17  12     1812.54     1753.40    106.52 o
  -4  17  12        6.53       18.80     51.52 o
  -3  17  12      342.76      364.59     46.00 o
  -2  17  12      428.75      466.44     47.81 o
  -1  17  12      760.05      792.24     60.26 o
   0  17  12        9.89       22.09     33.26 o
   1  17  12     3690.88     3560.04    102.45 o
   2  17  12       91.54      137.53     40.63 o
   3  17  12      586.79      711.50     58.54 o
   4  17  12      197.86      201.21     49.15 o
   5  17  12       95.46       27.75     46.47 o
   6  17  12      952.06     1014.44     78.11 o
  -7  18  12      169.22      233.32     60.50 o
  -6  18  12     1426.98     1802.11    119.86 o
  -5  18  12        7.84      -21.99     50.36 o
  -4  18  12      873.52      851.79     81.64 o
  -3  18  12        6.87       -5.97     36.78 o
  -2  18  12     1696.78     1571.12    102.00 o
  -1  18  12      209.87      174.88     42.31 o
   0  18  12     3836.40     3870.53    105.85 o
   1  18  12       37.41       89.05     37.85 o
   2  18  12     2890.44     2756.35     94.69 o
   3  18  12      567.73      592.21     58.37 o
   4  18  12      110.93       44.98     60.56 o
   5  18  12      420.63      393.68     58.52 o
   6  18  12      557.29      518.23     67.83 o
  -7  19  12      204.71      295.33     98.76 o
  -6  19  12       16.13       -0.76     47.37 o
  -5  19  12        5.66       51.55     52.05 o
  -4  19  12       41.03       62.42     51.22 o
  -3  19  12      677.82      672.23     57.15 o
  -2  19  12      447.92      385.01     45.63 o
  -1  19  12     4342.92     4349.92    120.84 o
   0  19  12      845.22      875.10     73.03 o
   1  19  12      328.00      295.70     46.53 o
   2  19  12      849.11      898.81     68.14 o
   3  19  12      274.61      308.58     51.31 o
   4  19  12      246.46      256.95     52.21 o
   5  19  12     1482.18     1694.74    237.51 o
  -6  20  12      334.49      306.49     50.84 o
  -5  20  12      240.58      300.32     49.76 o
  -4  20  12     3100.76     3351.31    108.40 o
  -3  20  12      578.55      591.51     67.08 o
  -2  20  12     2836.00     2863.81     95.68 o
  -1  20  12      168.20      105.26     42.50 o
   0  20  12       30.36       66.46     38.67 o
   1  20  12       81.24      127.71     41.66 o
   2  20  12     2235.81     2025.54     86.72 o
   3  20  12     1123.32     1297.60     90.49 o
   4  20  12     1365.38     1516.76     87.99 o
   5  20  12       16.86       75.05     52.73 o
  -6  21  12      143.16       76.56     58.04 o
  -5  21  12     1448.07     1413.84    134.43 o
  -4  21  12       95.37      125.60     46.83 o
  -3  21  12      912.97      877.00     69.92 o
  -2  21  12      249.07      161.29     44.97 o
  -1  21  12      122.81       69.00     42.48 o
   0  21  12        3.86      -15.31     39.18 o
   1  21  12     1076.34     1022.44     71.74 o
   2  21  12        1.99      -12.56     63.21 o
   3  21  12     3299.86     3512.73    111.27 o
   4  21  12      258.09      263.50     55.76 o
   5  21  12        2.08       65.77     55.45 o
  -6  22  12      534.16      579.54     91.52 o
  -5  22  12      137.60       69.37     47.43 o
  -4  22  12      150.42      147.59     47.64 o
  -3  22  12        9.69       39.68     43.98 o
  -2  22  12      560.72      446.13     52.45 o
  -1  22  12        7.13       77.16     43.16 o
   0  22  12      866.71      772.22    160.06 o
   1  22  12        5.38      -43.05     43.05 o
   2  22  12      144.20      274.78     51.60 o
   3  22  12       15.46        9.41     48.65 o
   4  22  12      161.75      104.58     53.79 o
  -5  23  12        9.45       29.06     85.26 o
  -4  23  12       47.80      -13.13     47.84 o
  -3  23  12     1372.78     1244.18     97.43 o
  -2  23  12     1442.41     1411.52    100.96 o
  -1  23  12     2089.27     2293.56    126.66 o
   0  23  12      455.47      456.40     76.31 o
   1  23  12     1085.72     1092.77     74.28 o
   2  23  12      513.88      542.86     60.82 o
   3  23  12        3.42       -7.25     47.84 o
   4  23  12       19.03      -11.20     54.85 o
  -5  24  12     1044.83      800.00     78.40 o
  -4  24  12      917.53     1054.80     77.70 o
  -3  24  12      383.33      365.74     75.80 o
  -2  24  12      703.27     1016.00     75.24 o
  -1  24  12       10.08      -44.85     44.85 o
   0  24  12      852.60      737.73     66.78 o
   1  24  12      121.59      180.54     51.17 o
   2  24  12     1704.66     1509.05     89.72 o
   3  24  12      266.61      382.22     63.49 o
  -4  25  12        1.05      108.72    104.77 o
  -3  25  12      449.41      395.70     78.73 o
  -2  25  12        3.06       -2.47     47.38 o
  -1  25  12       52.46      118.87     48.92 o
   0  25  12      325.58      253.07     53.77 o
   1  25  12     1279.38     1383.76     84.90 o
   2  25  12      517.66      401.12     61.83 o
   3  25  12      784.58      862.32     73.61 o
  -3  26  12        0.37      -62.06     62.06 o
  -2  26  12       43.41      -44.01     48.82 o
  -1  26  12      935.25      915.98     71.41 o
   0  26  12     1238.32     1343.75     85.06 o
   1  26  12        2.53        0.65     48.68 o
   2  26  12      167.09      237.92     57.50 o
  -2  27  12       76.24      130.21     97.53 o
  -1  27  12      385.68      525.14     66.76 o
   0  27  12       48.93      114.96     49.58 o
   1  27  12        1.76      -50.80     50.80 o
  -9   0  13       24.52       -1.41     93.11 o
  -7   0  13     1622.00     1759.09    233.49 o
  -5   0  13     3645.18     3970.05    118.81 o
  -3   0  13      243.12      341.70     44.02 o
  -1   0  13     6170.28     6220.55    153.58 o
   1   0  13    14472.04    15006.59    435.94 o
   3   0  13     5672.60     5278.98    155.59 o
   5   0  13       41.43       10.48     50.79 o
   7   0  13     6782.34     6768.40    212.90 o
  -9   1  13      106.63      127.01     45.85 o
  -8   1  13       37.45      -27.03     69.44 o
  -7   1  13        6.57       11.00     31.67 o
  -6   1  13      117.27      116.79     30.58 o
  -5   1  13      501.44      524.47     36.79 o
  -4   1  13      892.64     1090.34     46.01 o
  -3   1  13     4591.73     4415.11     86.15 o
  -2   1  13     2414.11     2156.25     58.42 o
  -1   1  13     1773.14     1625.55     54.37 o
   0   1  13     1403.85     1381.15     58.24 o
   1   1  13      203.46      158.04     29.75 o
   2   1  13     8210.83     8097.92    138.60 o
   3   1  13      848.33      749.99     75.51 o
   4   1  13     1347.19     1194.73     64.01 o
   5   1  13     1052.70      871.40     58.73 o
   6   1  13     1869.96     1882.54     81.17 o
   7   1  13      207.10      251.28     56.20 o
  -9   2  13      357.46      508.04     49.37 o
  -8   2  13       26.38       37.75     37.30 o
  -7   2  13       15.50      -11.27     31.36 o
  -6   2  13      618.37      616.92     45.14 o
  -5   2  13      208.01      164.45     28.10 o
  -4   2  13      875.51      769.82     41.36 o
  -3   2  13     6731.10     6590.82    111.17 o
  -2   2  13      428.22      475.07     36.45 o
  -1   2  13     2939.48     3021.45     71.18 o
   0   2  13      610.83      650.25     41.57 o
   1   2  13       88.64      140.52     29.91 o
   2   2  13     2491.57     2514.48     71.63 o
   3   2  13    11644.04    11533.15    182.14 o
   4   2  13      252.25      308.92     41.73 o
   5   2  13     5545.96     5512.56    122.43 o
   6   2  13       34.11       31.74     42.08 o
   7   2  13      481.60      454.49     75.20 o
  -9   3  13      442.48      481.66     48.75 o
  -8   3  13       39.49      154.78     71.88 o
  -7   3  13      502.13      495.71     42.13 o
  -6   3  13     2245.34     1938.17     69.62 o
  -5   3  13      362.25      406.29     39.98 o
  -4   3  13     1649.27     1647.49     54.07 o
  -3   3  13      544.67      531.08     34.79 o
  -2   3  13      752.35      736.99     41.12 o
  -1   3  13      743.21      692.71     40.40 o
   0   3  13      289.95      288.27     37.99 o
   1   3  13      488.10      479.55     40.93 o
   2   3  13     4568.76     4613.46     97.67 o
   3   3  13       35.40      153.79     47.25 o
   4   3  13      111.15      122.73     37.09 o
   5   3  13        0.56       81.58     43.04 o
   6   3  13     1358.74     1409.60     74.93 o
   7   3  13       47.33       88.67     46.41 o
  -9   4  13      128.02      114.37     49.25 o
  -8   4  13       31.10       74.55     36.60 o
  -7   4  13     2718.58     2522.69     73.67 o
  -6   4  13      184.80      194.19     31.94 o
  -5   4  13      812.30     1004.95     48.32 o
  -4   4  13      333.04      382.01     46.43 o
  -3   4  13      690.89      546.92     36.89 o
  -2   4  13      405.92      450.77     34.14 o
  -1   4  13     1143.69     1051.04     46.85 o
   0   4  13     1792.25     1698.27     56.75 o
   1   4  13    13996.23    13756.88    200.26 o
   2   4  13     3006.61     2930.84     77.01 o
   3   4  13        4.46       44.52     28.88 o
   4   4  13      520.88      521.22     47.41 o
   5   4  13      141.33       93.08     38.85 o
   6   4  13        6.67       64.27     44.31 o
   7   4  13     4309.83     4451.82    123.54 o
  -9   5  13      168.26      152.56     69.46 o
  -8   5  13      382.34      489.74     72.70 o
  -7   5  13      110.45      161.33     34.29 o
  -6   5  13       16.48       48.63     27.71 o
  -5   5  13      855.67      879.32     52.98 o
  -4   5  13      114.15      190.01     40.12 o
  -3   5  13       56.94       93.57     29.18 o
  -2   5  13     3033.66     2793.20     75.93 o
  -1   5  13     3577.17     3232.30     73.49 o
   0   5  13      395.23      367.48     33.75 o
   1   5  13      678.85      716.57     44.80 o
   2   5  13     2287.04     2108.09     79.99 o
   3   5  13      608.22      541.33     50.70 o
   4   5  13       70.47       38.73     31.37 o
   5   5  13      707.01      681.02     56.21 o
   6   5  13     3358.66     3439.68    138.78 o
   7   5  13      178.30      157.09     64.35 o
  -9   6  13      274.75      317.83     65.13 o
  -8   6  13        1.88      -10.86     34.75 o
  -7   6  13      158.27      199.94     37.88 o
  -6   6  13       44.51       50.69     31.80 o
  -5   6  13     1781.62     1535.90     52.69 o
  -4   6  13      132.98      146.37     26.36 o
  -3   6  13     4962.37     4849.73     90.37 o
  -2   6  13      350.40      410.32     29.00 o
  -1   6  13      253.66      326.24     32.11 o
   0   6  13       15.09       20.39     34.03 o
   1   6  13     1009.45      964.36     50.53 o
   2   6  13     1105.28     1134.12     69.49 o
   3   6  13     3184.61     3567.74     89.41 o
   4   6  13      109.35      134.58     36.06 o
   5   6  13     5419.20     5531.03    122.62 o
   6   6  13      110.37      237.91     47.49 o
   7   6  13      146.01      188.67     50.90 o
  -8   7  13       26.37       72.28     62.57 o
  -7   7  13     1393.13     1320.70     58.03 o
  -6   7  13      210.41      204.19     30.40 o
  -5   7  13     2908.60     2787.36     86.72 o
  -4   7  13      295.38      334.70     29.56 o
  -3   7  13      570.04      541.23     35.78 o
  -2   7  13     9387.30     8950.58    120.47 o
  -1   7  13      259.40      254.10     30.41 o
   0   7  13      381.51      410.51     35.02 o
   1   7  13     1390.68     1222.36     54.78 o
   2   7  13     3797.37     3820.94    104.52 o
   3   7  13      101.34       89.14     32.60 o
   4   7  13      734.74      688.14     52.26 o
   5   7  13       73.17       93.06     40.59 o
   6   7  13     1707.15     1582.70     81.05 o
   7   7  13       16.91       89.01     50.35 o
  -8   8  13      359.05      402.81     62.93 o
  -7   8  13      548.58      652.21     63.81 o
  -6   8  13      608.15      616.79     40.69 o
  -5   8  13      176.54      303.11     36.86 o
  -4   8  13      153.53      130.78     26.47 o
  -3   8  13      284.85      368.86     60.89 o
  -2   8  13     3244.20     3201.28     60.53 o
  -1   8  13     3145.04     3001.90     71.19 o
   0   8  13      846.35      896.16     47.33 o
   1   8  13     4053.09     4100.12     89.39 o
   2   8  13      486.12      547.54     42.89 o
   3   8  13      286.01      265.41     38.71 o
   4   8  13      117.37      149.52     37.76 o
   5   8  13        6.61       93.27     40.11 o
   6   8  13      146.75      194.68     46.08 o
   7   8  13     3380.53     3411.49    168.36 o
  -8   9  13      192.18      304.22     61.30 o
  -7   9  13      856.15      901.88     86.10 o
  -6   9  13     1126.09      944.28     73.30 o
  -5   9  13      590.83      624.86     54.08 o
  -4   9  13      837.41      887.12     37.94 o
  -3   9  13     2005.16     1863.84     50.98 o
  -2   9  13     1284.83     1277.02     58.65 o
  -1   9  13      953.22      830.75     38.65 o
   0   9  13       20.23       34.51     26.74 o
   1   9  13      188.40      175.84     31.88 o
   2   9  13     3864.82     3917.77     91.73 o
   3   9  13      534.04      547.47     45.22 o
   4   9  13       36.50       -0.05     34.11 o
   5   9  13       59.95       58.95     38.61 o
   6   9  13     1774.56     1774.83     83.36 o
   7   9  13      300.04      285.94     55.96 o
  -8  10  13      139.67      202.55     57.64 o
  -7  10  13       99.50      144.39     57.64 o
  -6  10  13       18.78       22.64     41.33 o
  -5  10  13      529.03      423.19     90.77 o
  -4  10  13     1078.86     1057.33     76.63 o
  -3  10  13     4355.82     4339.46    110.12 o
  -2  10  13       68.26       50.26     24.13 o
  -1  10  13     1344.01     1434.76     44.36 o
   0  10  13      321.90      295.07     33.36 o
   1  10  13      921.83      877.63     51.47 o
   2  10  13       20.75       53.46     30.96 o
   3  10  13     5955.22     6045.97    121.03 o
   4  10  13      373.54      386.20     45.52 o
   5  10  13     3005.67     3141.20     94.41 o
   6  10  13      243.66      390.63     72.49 o
   7  10  13       75.25       46.40     51.29 o
  -8  11  13      105.74      213.64     58.25 o
  -7  11  13     1863.63     1877.87    153.32 o
  -6  11  13      126.26       93.27     73.36 o
  -5  11  13       97.22       85.03     40.84 o
  -4  11  13     1005.96      981.35     65.96 o
  -3  11  13      487.85      537.06     49.14 o
  -2  11  13      264.08      300.67     30.39 o
  -1  11  13      632.48      535.77     30.38 o
   0  11  13      129.20      186.86     40.12 o
   1  11  13      904.42      939.28     56.81 o
   2  11  13     2501.60     2508.08     77.38 o
   3  11  13     1688.68     1484.62     73.51 o
   4  11  13      327.00      282.08     40.95 o
   5  11  13     1106.77      873.68     61.96 o
   6  11  13      550.98      583.37     58.41 o
  -8  12  13      572.00      671.00     64.01 o
  -7  12  13     1120.10     1115.28     79.53 o
  -6  12  13      708.96      739.84     66.30 o
  -5  12  13     1709.26     1741.53     80.56 o
  -4  12  13        0.88       29.29     45.30 o
  -3  12  13       47.91       79.04     35.47 o
  -2  12  13      843.90      849.29     58.24 o
  -1  12  13     1574.52     1498.16     43.13 o
   0  12  13     1292.52     1173.88     53.59 o
   1  12  13    11526.38    11548.47    177.47 o
   2  12  13      147.72      146.82     34.08 o
   3  12  13       32.37       70.45     34.54 o
   4  12  13       79.31      120.43     51.57 o
   5  12  13      125.58      103.52     42.51 o
   6  12  13      688.41      697.11     62.87 o
  -8  13  13       20.57       90.06     50.44 o
  -7  13  13       60.71      103.99     68.93 o
  -6  13  13      245.83      348.89     75.39 o
  -5  13  13        1.76      -46.00     46.00 o
  -4  13  13      883.80      957.79     67.70 o
  -3  13  13     1202.68     1181.45     71.98 o
  -2  13  13     2443.76     2161.71     81.58 o
  -1  13  13     1476.83     1265.99     40.52 o
   0  13  13      879.34      848.08     48.03 o
   1  13  13      422.18      469.46     41.09 o
   2  13  13     1458.92     1522.73     74.94 o
   3  13  13       59.57       83.91     35.18 o
   4  13  13       67.84       85.36     39.80 o
   5  13  13     1970.70     1886.05     93.28 o
   6  13  13     1585.62     1643.40     95.10 o
  -7  14  13       10.44      -13.86     49.67 o
  -6  14  13      189.75      250.91     51.93 o
  -5  14  13      575.90      420.24     53.71 o
  -4  14  13     2266.36     2070.90     83.45 o
  -3  14  13     4415.37     4531.61    116.86 o
  -2  14  13      690.96      741.93     59.14 o
  -1  14  13        3.33       24.37     25.41 o
   0  14  13      504.45      620.45     42.83 o
   1  14  13       15.29       56.04     30.74 o
   2  14  13      436.65      470.15     42.70 o
   3  14  13     1328.96     1410.36     66.75 o
   4  14  13     1317.45     1409.24     73.52 o
   5  14  13     3500.59     3503.14    126.21 o
   6  14  13      254.96      351.57     54.48 o
  -7  15  13      170.32      171.11     77.24 o
  -6  15  13       75.14      -15.69     47.43 o
  -5  15  13      721.38      813.40     65.12 o
  -4  15  13     2266.51     1933.72     85.92 o
  -3  15  13        5.44       53.99     35.71 o
  -2  15  13       98.14      165.41     40.59 o
  -1  15  13      412.04      488.18     50.38 o
   0  15  13       54.43       -9.98     36.27 o
   1  15  13     1492.58     1379.00     96.25 o
   2  15  13     4493.11     4057.94     95.74 o
   3  15  13     1801.95     1721.84     73.52 o
   4  15  13       16.48       58.22     47.34 o
   5  15  13        2.60       42.45     54.37 o
   6  15  13      383.54      399.16     64.76 o
  -7  16  13      668.91      765.06     84.22 o
  -6  16  13      456.98      390.96     56.87 o
  -5  16  13      163.80      318.75     52.19 o
  -4  16  13       36.33      114.37     41.12 o
  -3  16  13      455.69      549.22     53.41 o
  -2  16  13      139.57      202.48     42.42 o
  -1  16  13      414.21      408.77     49.12 o
   0  16  13     1832.69     1650.32     77.51 o
   1  16  13     3913.77     4081.35    114.69 o
   2  16  13      434.19      533.87     59.05 o
   3  16  13      633.83      588.71     59.57 o
   4  16  13        2.36      -14.36     45.85 o
   5  16  13       25.79       47.54     53.10 o
  -7  17  13      141.09      280.45     59.94 o
  -6  17  13        9.78       67.69     49.83 o
  -5  17  13     1008.32     1018.84     95.86 o
  -4  17  13        1.93       22.85     42.26 o
  -3  17  13     6993.98     6705.31    148.97 o
  -2  17  13      280.86      219.64     46.45 o
  -1  17  13     2981.03     2691.89     93.79 o
   0  17  13     1255.11     1145.81     78.06 o
   1  17  13      369.37      445.75     77.80 o
   2  17  13      371.24      432.89     54.16 o
   3  17  13       36.37       18.76     43.57 o
   4  17  13       50.38      138.03     63.90 o
   5  17  13      436.12      489.01     67.71 o
  -6  18  13      688.59      700.85     90.34 o
  -5  18  13       70.93       74.46     46.46 o
  -4  18  13     2503.47     2338.74     92.76 o
  -3  18  13     2926.12     2870.47    173.86 o
  -2  18  13     1108.55     1140.20     91.35 o
  -1  18  13       49.37       80.82     42.66 o
   0  18  13       21.19       46.81     40.98 o
   1  18  13      411.29      448.02     53.37 o
   2  18  13     1692.12     1637.72     84.15 o
   3  18  13     1678.52     1580.66     83.26 o
   4  18  13      456.59      488.34     61.03 o
   5  18  13      428.17      442.49     63.80 o
  -6  19  13       18.17      -22.71     63.21 o
  -5  19  13     1024.92     1120.41     81.53 o
  -4  19  13      174.98      276.30     66.12 o
  -3  19  13      111.99      131.17     53.88 o
  -2  19  13      105.03      201.11     46.07 o
  -1  19  13      232.73      290.27     48.68 o
   0  19  13       15.64       88.18     42.94 o
   1  19  13     1516.67     1422.78     80.81 o
   2  19  13      652.76      743.48     64.64 o
   3  19  13      876.41      880.49     70.04 o
   4  19  13      110.89      257.27     55.63 o
   5  19  13        1.09       -5.16     51.82 o
  -6  20  13      158.14      214.36     57.96 o
  -5  20  13      281.39      446.74     59.77 o
  -4  20  13       55.50      110.01     48.71 o
  -3  20  13       24.55       89.77     46.16 o
  -2  20  13     1610.52     1810.36    104.64 o
  -1  20  13      964.78     1074.95     91.28 o
   0  20  13     2089.08     2072.62     89.60 o
   1  20  13     2251.21     2407.09     93.96 o
   2  20  13       61.06      205.78     49.38 o
   3  20  13       56.76      127.79     51.25 o
   4  20  13      161.31      125.52     54.54 o
  -5  21  13       10.90      -20.13     50.48 o
  -4  21  13     1384.69     1439.71     85.88 o
  -3  21  13      756.87      848.71     66.23 o
  -2  21  13      600.99      686.83     64.00 o
  -1  21  13      499.83      482.88     56.80 o
   0  21  13      134.15       71.46     50.10 o
   1  21  13     1119.55     1229.89     80.72 o
   2  21  13      709.34      716.87     65.34 o
   3  21  13      456.38      462.42     61.31 o
   4  21  13      288.83      144.70     64.32 o
  -5  22  13       32.00       41.18     52.94 o
  -4  22  13      416.52      492.75     59.74 o
  -3  22  13      455.23      652.96     64.27 o
  -2  22  13      141.06      138.41     50.84 o
  -1  22  13      277.04      321.96     52.35 o
   0  22  13       81.15       -3.48     77.59 o
   1  22  13        1.01       25.54     46.46 o
   2  22  13      422.20      425.99     96.45 o
   3  22  13      871.85      813.38     75.66 o
  -4  23  13      144.19       36.17     54.69 o
  -3  23  13        0.62      -29.37     48.02 o
  -2  23  13      106.27       39.42     47.43 o
  -1  23  13      512.75      795.34    161.83 o
   0  23  13      362.20      370.79     54.15 o
   1  23  13      446.81      424.53     58.51 o
   2  23  13       20.45      -40.30     72.30 o
   3  23  13     1289.40     1383.55     92.52 o
  -4  24  13      298.36      267.84     59.40 o
  -3  24  13       76.73      136.78     80.49 o
  -2  24  13      308.60      411.54     83.03 o
  -1  24  13      250.93      238.12     52.61 o
   0  24  13     3065.77     2969.27    117.34 o
   1  24  13     1828.88     1772.01     93.63 o
   2  24  13      262.39      375.73     58.57 o
  -3  25  13      807.98      798.02     70.99 o
  -2  25  13        0.35      -79.01     79.01 o
  -1  25  13     1473.72     1665.25     93.64 o
   0  25  13        5.49       70.16     51.46 o
   1  25  13       36.85      112.41     55.07 o
  -2  26  13      664.42      698.31     99.39 o
  -1  26  13       36.19       32.41     53.27 o
   0  26  13      509.95      507.29     65.11 o
  -8   0  14      452.86      383.06     67.26 o
  -6   0  14     1967.44     2076.25    131.84 o
  -4   0  14      352.34      341.58     45.66 o
  -2   0  14     1761.03     1784.26     83.38 o
   0   0  14     4942.55     4676.39    197.51 o
   2   0  14      212.88      214.16     50.19 o
   4   0  14      834.26     1165.39     88.78 o
   6   0  14     1975.81     1790.97    122.98 o
  -8   1  14      246.64      249.52     43.17 o
  -7   1  14      382.08      417.59     52.98 o
  -6   1  14     1646.43     1690.58     79.21 o
  -5   1  14      851.07      801.15     53.31 o
  -4   1  14     2310.40     2301.61     64.50 o
  -3   1  14      287.74      391.97     34.95 o
  -2   1  14     4912.15     5006.44     96.53 o
  -1   1  14     4267.16     4144.62     87.81 o
   0   1  14     2794.62     2831.67     73.55 o
   1   1  14       99.56       67.58     30.92 o
   2   1  14     3923.23     3840.91     97.74 o
   3   1  14     3755.05     3567.02     91.69 o
   4   1  14     1047.22     1187.22     65.63 o
   5   1  14     2612.91     2630.79     90.90 o
   6   1  14      359.91      435.72     56.87 o
   7   1  14     1038.00     1086.71     75.85 o
  -8   2  14      145.61      267.63     75.95 o
  -7   2  14       20.09       37.02     33.22 o
  -6   2  14       99.69       46.38     31.36 o
  -5   2  14       11.11       52.22     34.83 o
  -4   2  14       71.26       49.97     27.07 o
  -3   2  14      800.00      780.89     43.87 o
  -2   2  14     2333.65     2297.09     64.80 o
  -1   2  14      463.70      375.10     40.85 o
   0   2  14      258.91      376.11     35.72 o
   1   2  14       22.13       52.55     30.64 o
   2   2  14      354.02      456.09     55.39 o
   3   2  14       17.44       25.60     32.02 o
   4   2  14     1831.28     1641.95     72.38 o
   5   2  14        8.60      -25.66     38.95 o
   6   2  14     1104.58      887.45     66.62 o
   7   2  14      199.85      134.01     52.51 o
  -8   3  14      535.72      667.77     67.16 o
  -7   3  14      655.82      715.46     78.97 o
  -6   3  14      312.68      384.33     60.04 o
  -5   3  14     2506.27     2370.69     82.27 o
  -4   3  14       39.17       15.65     35.43 o
  -3   3  14      406.89      275.57     32.42 o
  -2   3  14      773.52      758.15     64.97 o
  -1   3  14      339.46      354.91     34.41 o
   0   3  14     2081.42     2072.53     65.36 o
   1   3  14      490.07      395.19     45.31 o
   2   3  14        5.89       26.33     31.13 o
   3   3  14      980.83     1055.67     59.30 o
   4   3  14      509.20      572.16     50.74 o
   5   3  14      339.33      437.99     49.42 o
   6   3  14     2094.43     2218.52     90.94 o
   7   3  14      256.55      237.21     55.46 o
  -8   4  14       54.82       55.35     41.74 o
  -7   4  14      258.84      316.82     39.85 o
  -6   4  14      988.32     1070.29     54.37 o
  -5   4  14       95.69       70.22     30.95 o
  -4   4  14        2.81       50.08     42.96 o
  -3   4  14       34.25       38.52     48.87 o
  -2   4  14     1106.58     1210.36     92.45 o
  -1   4  14      490.98      529.14     38.79 o
   0   4  14     3989.50     3567.61     82.63 o
   1   4  14      889.27      849.16     52.14 o
   2   4  14     2202.29     1841.55     67.57 o
   3   4  14      204.31      168.03     35.76 o
   4   4  14     1179.05     1409.55     70.12 o
   5   4  14       32.43        7.05     41.09 o
   6   4  14      523.44      694.54     86.91 o
  -8   5  14      163.53      177.82     48.00 o
  -7   5  14     1076.76     1183.87     78.60 o
  -6   5  14      629.31      691.62     45.13 o
  -5   5  14       18.36        9.58     26.78 o
  -4   5  14     2486.90     2363.59     64.42 o
  -3   5  14      468.90      403.75     51.19 o
  -2   5  14       13.64      157.06     46.36 o
  -1   5  14     3511.41     3337.39     78.44 o
   0   5  14       51.94      129.79     35.43 o
   1   5  14      704.13      641.54     50.18 o
   2   5  14     1167.29     1303.97     67.45 o
   3   5  14     1021.45      991.02     59.20 o
   4   5  14     2945.31     2912.83     89.87 o
   5   5  14      450.38      409.65     56.81 o
   6   5  14       95.83      204.44     49.29 o
  -8   6  14      173.21      288.73     59.50 o
  -7   6  14       24.67       17.55     37.26 o
  -6   6  14      364.51      340.90     35.64 o
  -5   6  14       70.33      109.03     33.10 o
  -4   6  14      526.34      509.64     40.22 o
  -3   6  14        6.89        5.82     25.38 o
  -2   6  14     5104.93     4842.09     94.29 o
  -1   6  14      289.81      297.00     36.25 o
   0   6  14     1829.12     1950.10     64.39 o
   1   6  14      188.05      166.83     34.72 o
   2   6  14     1247.36     1345.78     61.50 o
   3   6  14      185.97      239.38     39.81 o
   4   6  14      753.65      751.39     55.96 o
   5   6  14       24.19      -28.41     58.24 o
   6   6  14      167.21       93.96     46.86 o
  -8   7  14      389.76      366.40     67.75 o
  -7   7  14       56.07      111.65     51.59 o
  -6   7  14       77.02      147.92     40.73 o
  -5   7  14      244.47      279.40     33.40 o
  -4   7  14      979.02     1104.68     56.61 o
  -3   7  14     1060.55     1208.37     61.09 o
  -2   7  14     3185.92     3028.42     73.45 o
  -1   7  14     1544.68     1593.36     57.08 o
   0   7  14     1470.17     1449.25     72.23 o
   1   7  14       16.90       64.93     29.39 o
   2   7  14     2077.05     2228.66     74.51 o
   3   7  14     1736.46     1824.31     71.54 o
   4   7  14     1435.20     1470.16     73.15 o
   5   7  14        2.54        9.06     39.52 o
   6   7  14      696.33      730.74     63.21 o
  -8   8  14       45.67       20.44     54.84 o
  -7   8  14       21.32       30.38     49.37 o
  -6   8  14      675.39      718.37     62.16 o
  -5   8  14      339.45      349.64     31.54 o
  -4   8  14      257.51      346.81     52.67 o
  -3   8  14      366.89      363.61     33.13 o
  -2   8  14      227.43      325.72     29.05 o
  -1   8  14      342.00      401.02     37.09 o
   0   8  14      244.20      292.66     34.42 o
   1   8  14      563.22      510.06     44.80 o
   2   8  14      532.37      465.12     42.67 o
   3   8  14      309.41      416.66     44.46 o
   4   8  14     1286.26     1369.22     95.71 o
   5   8  14      183.09      131.17     43.42 o
   6   8  14        2.38      -22.87     45.47 o
  -8   9  14      327.31      277.25     70.99 o
  -7   9  14      434.02      563.83     73.76 o
  -6   9  14     1199.88     1071.58     76.70 o
  -5   9  14      114.18      144.23     85.87 o
  -4   9  14     1170.04     1139.72     42.93 o
  -3   9  14      136.47      199.19     28.27 o
  -2   9  14     4636.71     4552.98     90.53 o
  -1   9  14     1423.06     1576.79     58.48 o
   0   9  14     1553.13     1819.99     64.29 o
   1   9  14      174.67      203.68     36.14 o
   2   9  14     1009.30     1009.03     57.03 o
   3   9  14      778.27      687.92     51.81 o
   4   9  14      804.09      793.31     58.81 o
   5   9  14      298.97      393.24     51.08 o
   6   9  14      272.70      316.71     53.48 o
  -8  10  14      198.51      397.36     79.69 o
  -7  10  14       32.45       21.11     52.52 o
  -6  10  14      141.04      224.87     49.43 o
  -5  10  14       65.61       97.15     42.13 o
  -4  10  14      626.34      536.96     54.08 o
  -3  10  14      235.33      185.96     25.95 o
  -2  10  14     1361.88     1371.79     53.15 o
  -1  10  14     2445.70     2274.26     66.72 o
   0  10  14        3.20       26.57     28.98 o
   1  10  14     1429.13     1360.04     59.26 o
   2  10  14      529.50      634.68     49.38 o
   3  10  14      299.83      410.73     44.76 o
   4  10  14     2550.82     2239.64     83.23 o
   5  10  14        0.39       25.74     43.85 o
   6  10  14      295.43      331.82     53.69 o
  -7  11  14      290.88      316.23     59.66 o
  -6  11  14      106.64      208.95     61.81 o
  -5  11  14      800.50      802.34     65.81 o
  -4  11  14       99.09      112.90     53.86 o
  -3  11  14      395.18      457.00     79.12 o
  -2  11  14      596.71      626.24     40.20 o
  -1  11  14      280.88      281.93     33.87 o
   0  11  14     2604.64     2435.80     71.61 o
   1  11  14       26.65       48.15     32.26 o
   2  11  14      614.46      767.45     70.81 o
   3  11  14     3415.45     3377.11     93.69 o
   4  11  14      394.17      545.79     51.23 o
   5  11  14      143.84      204.24     47.42 o
   6  11  14     1092.68     1042.41     73.43 o
  -7  12  14       57.58       38.73     59.71 o
  -6  12  14      232.56      271.27     54.61 o
  -5  12  14      593.40      578.99     81.93 o
  -4  12  14       20.29       13.82     45.29 o
  -3  12  14      530.94      445.07     51.19 o
  -2  12  14      548.02      541.38     36.37 o
  -1  12  14       93.90      108.02     30.52 o
   0  12  14      743.00      713.72     46.79 o
   1  12  14      794.62      999.19     57.63 o
   2  12  14      736.57      817.85     54.17 o
   3  12  14     1137.00     1025.53     61.77 o
   4  12  14     1897.76     1932.61     79.32 o
   5  12  14      893.79      855.66     64.88 o
   6  12  14       70.52        3.38     67.85 o
  -7  13  14      940.24     1173.88     88.40 o
  -6  13  14     1009.24     1006.83     89.04 o
  -5  13  14      121.59       93.75     48.95 o
  -4  13  14      533.10      512.14     91.78 o
  -3  13  14      146.42      175.88     54.65 o
  -2  13  14      578.16      630.73     56.19 o
  -1  13  14     4330.83     4381.84     90.96 o
   0  13  14      443.88      530.53     41.44 o
   1  13  14      468.33      573.51     45.48 o
   2  13  14     1360.93     1301.08     67.31 o
   3  13  14        3.56        8.20     36.48 o
   4  13  14     1377.77     1399.91    101.82 o
   5  13  14      658.54      769.80     63.19 o
  -7  14  14      275.83      223.30     58.95 o
  -6  14  14      152.31      123.93     88.84 o
  -5  14  14      109.74       46.46     46.57 o
  -4  14  14        5.65       -3.55     42.96 o
  -3  14  14      229.15      257.50     48.12 o
  -2  14  14     1421.08     1454.53     74.91 o
  -1  14  14      603.91      421.96     52.67 o
   0  14  14      210.05      196.40     35.38 o
   1  14  14      580.45      621.05     52.52 o
   2  14  14        8.85       45.55     50.45 o
   3  14  14      221.11      232.83     54.57 o
   4  14  14      670.13      719.18     60.83 o
   5  14  14      102.92       91.80     46.24 o
  -7  15  14      127.80      135.00     65.61 o
  -6  15  14        8.39       20.13     50.14 o
  -5  15  14      510.61      474.06     60.04 o
  -4  15  14      354.83      499.94     56.29 o
  -3  15  14      967.89     1031.90     70.08 o
  -2  15  14      729.12      759.42     60.25 o
  -1  15  14        6.80      -21.08     57.51 o
   0  15  14     1204.49     1025.77     70.39 o
   1  15  14      767.62      752.44     65.73 o
   2  15  14      134.17      165.98     44.01 o
   3  15  14     1631.54     1540.31     74.05 o
   4  15  14      153.09      154.98     44.04 o
   5  15  14        6.44       17.64     47.22 o
  -6  16  14     1217.31     1309.81     85.63 o
  -5  16  14       56.00       49.81     47.63 o
  -4  16  14      346.20      413.90     56.09 o
  -3  16  14      206.53      138.40     46.07 o
  -2  16  14       72.23       95.68     45.62 o
  -1  16  14       71.32      119.84     42.62 o
   0  16  14      667.39      615.80     97.90 o
   1  16  14       29.41       75.55     43.79 o
   2  16  14     2042.53     2079.70     93.99 o
   3  16  14      172.19      147.45     49.84 o
   4  16  14      143.05      199.98     54.48 o
   5  16  14      364.93      384.55     63.91 o
  -6  17  14      262.50      300.77     61.23 o
  -5  17  14       20.17      -32.15     46.87 o
  -4  17  14     1157.15     1219.25     79.29 o
  -3  17  14       47.06       86.48     45.18 o
  -2  17  14       10.76      -27.76     55.64 o
  -1  17  14     3365.19     3281.20    106.83 o
   0  17  14      558.01      718.81    106.51 o
   1  17  14     1232.51     1252.07     99.95 o
   2  17  14     1358.09     1243.41     82.07 o
   3  17  14      229.19      251.51     71.40 o
   4  17  14      909.35      900.42    125.77 o
  -6  18  14       44.24       21.11     56.14 o
  -5  18  14        9.09       46.11     61.29 o
  -4  18  14      403.86      367.08     57.81 o
  -3  18  14       42.27       44.72     45.40 o
  -2  18  14      671.25      823.24     82.73 o
  -1  18  14      352.46      327.51     52.89 o
   0  18  14      226.80      210.42     48.64 o
   1  18  14      685.43      559.99     71.14 o
   2  18  14       13.12      111.86     85.36 o
   3  18  14      204.93      216.66     55.85 o
   4  18  14      740.67      664.15     69.70 o
  -5  19  14      312.14      387.29     59.27 o
  -4  19  14        0.68       61.96     57.56 o
  -3  19  14     1269.54     1426.81     85.47 o
  -2  19  14      917.93      845.50     77.91 o
  -1  19  14      238.10      200.26     66.16 o
   0  19  14      464.90      529.73     58.89 o
   1  19  14        2.58      -21.77     44.42 o
   2  19  14        2.66       74.45     48.71 o
   3  19  14      672.80      912.41     85.85 o
   4  19  14      176.62      213.97     59.36 o
  -5  20  14      502.94      559.22     68.37 o
  -4  20  14      984.50      964.89     74.44 o
  -3  20  14      760.49      668.77     72.14 o
  -2  20  14       72.06       99.90     48.58 o
  -1  20  14        0.28       37.85     61.30 o
   0  20  14      739.20      880.70     76.60 o
   1  20  14       29.63       50.56     48.16 o
   2  20  14      826.03      930.40     71.86 o
   3  20  14      302.48      277.74     60.93 o
  -4  21  14      374.83      441.12     82.36 o
  -3  21  14        4.51      -46.76     46.76 o
  -2  21  14        5.13      160.83     64.84 o
  -1  21  14      750.98      815.75     68.72 o
   0  21  14       33.82      100.17     75.15 o
   1  21  14     1021.71     1039.16     84.69 o
   2  21  14      596.50      623.98     67.12 o
   3  21  14       39.77      119.13     67.98 o
  -4  22  14       20.44      -16.71     52.48 o
  -3  22  14        1.22       90.76     64.07 o
  -2  22  14     1363.33     1378.45     88.73 o
  -1  22  14        1.09       24.02     49.08 o
   0  22  14      120.66      114.04     50.23 o
   1  22  14       73.37        7.39     50.03 o
   2  22  14       72.59      119.06     54.92 o
  -3  23  14      940.83     1123.35    123.15 o
  -2  23  14      913.12      897.93    110.59 o
  -1  23  14       14.06       36.31     60.10 o
   0  23  14      125.98       97.28     60.20 o
   1  23  14       59.88      106.73     54.72 o
   2  23  14       61.36       43.73     98.76 o
  -2  24  14        6.70       61.33     52.45 o
  -1  24  14        0.11      -32.41     51.62 o
   0  24  14      163.20       96.12     55.74 o
  -7   0  15      534.77      743.20     73.48 o
  -5   0  15      766.90      705.26     63.94 o
  -3   0  15     4124.93     4086.12    124.05 o
  -1   0  15     5193.29     5305.47    222.91 o
   1   0  15      725.49      628.59    193.92 o
   3   0  15     1706.76     1317.60     96.62 o
   5   0  15     8130.19     7864.79    225.48 o
  -8   1  15      176.80      236.57     45.35 o
  -7   1  15      196.42      140.12     42.15 o
  -6   1  15       41.31       49.50     32.60 o
  -5   1  15        5.72      -51.29     66.96 o
  -4   1  15      808.22      819.58     62.09 o
  -3   1  15      109.36      115.56     30.02 o
  -2   1  15      455.92      414.85     45.75 o
  -1   1  15      116.01       96.48     34.41 o
   0   1  15     1428.19     1466.12     60.40 o
   1   1  15      190.90      353.35     40.50 o
   2   1  15     1262.01     1222.47     61.65 o
   3   1  15       14.90        6.67     36.75 o
   4   1  15     2536.28     2431.52     85.28 o
   5   1  15       71.50      111.62     46.44 o
   6   1  15      344.60      470.55     59.35 o
  -8   2  15        3.45       79.34     41.77 o
  -7   2  15      697.80      699.88     50.77 o
  -6   2  15      101.18      178.52     35.45 o
  -5   2  15     1130.18     1349.00     69.15 o
  -4   2  15      580.90      564.46     43.58 o
  -3   2  15        7.06       60.58     28.81 o
  -2   2  15        3.51       18.00     28.57 o
  -1   2  15       49.78       89.08     29.49 o
   0   2  15        2.42       52.58     32.17 o
   1   2  15     6198.66     6120.07    119.49 o
   2   2  15      445.41      468.68     46.16 o
   3   2  15      937.99     1032.62     62.66 o
   4   2  15      277.21      235.95     52.44 o
   5   2  15      718.83      710.39     64.20 o
   6   2  15       16.67       92.82     47.37 o
  -8   3  15      264.67      285.04     60.87 o
  -7   3  15       21.12       60.23     37.25 o
  -6   3  15       62.16      152.64     34.14 o
  -5   3  15        0.78        1.97     30.48 o
  -4   3  15      423.99      490.44     59.66 o
  -3   3  15      637.48      596.71     77.75 o
  -2   3  15     1803.64     1870.09     97.34 o
  -1   3  15      147.19      124.95     31.61 o
   0   3  15     1848.40     1764.85     68.99 o
   1   3  15        4.88       17.28     29.93 o
   2   3  15       96.57      125.58     35.05 o
   3   3  15       62.78       15.35     34.67 o
   4   3  15     2670.78     2493.16    125.23 o
   5   3  15      358.41      596.45     60.20 o
   6   3  15      839.56     1010.19     73.57 o
  -8   4  15       42.25       73.22     77.45 o
  -7   4  15      108.14      206.75     40.46 o
  -6   4  15      364.84      351.89     43.20 o
  -5   4  15       36.64       19.27     38.49 o
  -4   4  15      281.01      262.04     33.58 o
  -3   4  15     3875.44     3621.85     83.47 o
  -2   4  15       75.54      117.53     29.75 o
  -1   4  15     5010.86     5081.24    102.49 o
   0   4  15       16.16       19.04     29.93 o
   1   4  15       36.29       85.59     34.62 o
   2   4  15       73.95       53.15     40.45 o
   3   4  15      694.90      759.25     85.89 o
   4   4  15      576.93      629.68     56.10 o
   5   4  15     4395.84     4500.55    118.48 o
   6   4  15        4.28      -64.55     64.55 o
  -8   5  15        5.90       44.69     56.65 o
  -7   5  15        1.16        1.13     49.27 o
  -6   5  15        2.44       82.69     32.40 o
  -5   5  15       76.07      169.45     40.52 o
  -4   5  15     1534.90     1586.98     68.63 o
  -3   5  15      181.22      139.32     30.80 o
  -2   5  15       69.07       47.42     28.89 o
  -1   5  15      913.14     1005.55     73.37 o
   0   5  15     1137.81     1071.77     56.51 o
   1   5  15      629.54      580.46     48.16 o
   2   5  15     2101.69     1955.11     74.94 o
   3   5  15       59.97       38.73     37.78 o
   4   5  15     2350.51     2385.33    107.50 o
   5   5  15        0.48       33.54     44.19 o
   6   5  15      554.19      611.11     62.97 o
  -7   6  15      440.74      424.37     61.12 o
  -6   6  15       24.45      -19.65     31.39 o
  -5   6  15     2343.00     2547.18     71.39 o
  -4   6  15        0.05       45.25     29.62 o
  -3   6  15      135.47      235.99     31.73 o
  -2   6  15      137.03       94.69     30.01 o
  -1   6  15       13.64       55.41     29.69 o
   0   6  15       18.98       96.17     32.49 o
   1   6  15     6540.76     6269.73    122.43 o
   2   6  15       21.97       36.79     33.89 o
   3   6  15     6037.70     5629.98    166.56 o
   4   6  15       80.03      119.94     43.59 o
   5   6  15      486.85      549.44     57.00 o
   6   6  15      171.97      123.12     52.54 o
  -7   7  15       17.08       57.25     51.64 o
  -6   7  15       97.13      143.10     50.43 o
  -5   7  15       23.70       91.76     38.10 o
  -4   7  15     1023.81     1059.99     89.39 o
  -3   7  15       75.44       48.85     28.61 o
  -2   7  15      743.92      684.05     82.43 o
  -1   7  15      312.15      371.35     38.21 o
   0   7  15     3653.28     3735.45     89.72 o
   1   7  15      287.15      384.14     49.67 o
   2   7  15       68.27       85.11     36.50 o
   3   7  15      424.94      567.38     52.41 o
   4   7  15      245.75      304.31     59.87 o
   5   7  15      471.00      548.12     57.77 o
   6   7  15      344.40      438.36     73.71 o
  -7   8  15      421.45      588.62     99.50 o
  -6   8  15      321.82      214.73     52.59 o
  -5   8  15      122.75      116.51     43.74 o
  -4   8  15      473.15      509.29     37.22 o
  -3   8  15     1500.45     1498.74     56.95 o
  -2   8  15     1625.50     1491.57     59.87 o
  -1   8  15     3576.35     3604.80     85.77 o
   0   8  15        0.08        8.55     32.19 o
   1   8  15      145.30      147.05     37.96 o
   2   8  15       40.15      110.28     37.41 o
   3   8  15       27.79       48.18     38.04 o
   4   8  15       45.81      117.62     59.26 o
   5   8  15     3657.00     3453.53    106.52 o
  -7   9  15       18.17       75.45     54.03 o
  -6   9  15      642.63      514.92     71.49 o
  -5   9  15      211.37      286.75     51.17 o
  -4   9  15     2056.44     1896.89    127.21 o
  -3   9  15      244.50      281.92     35.77 o
  -2   9  15     1567.84     1560.17     60.09 o
  -1   9  15      138.37      175.10     34.30 o
   0   9  15      679.35      686.97     49.09 o
   1   9  15       82.65      125.54     35.58 o
   2   9  15      343.33      368.56     45.38 o
   3   9  15       54.28      -16.63     36.76 o
   4   9  15      668.59      682.33     57.56 o
   5   9  15       39.44       93.96     48.59 o
  -7  10  15      900.77      816.13     76.36 o
  -6  10  15      344.94      368.71     58.15 o
  -5  10  15     2335.35     2500.55     99.23 o
  -4  10  15       33.65      -19.71     40.83 o
  -3  10  15      726.26      786.60     53.74 o
  -2  10  15      136.39       88.26     30.46 o
  -1  10  15      435.63      409.32     49.33 o
   0  10  15      583.77      582.89     45.89 o
   1  10  15     4099.31     4307.17    122.99 o
   2  10  15      899.31      858.66     57.78 o
   3  10  15     2591.08     2686.06     89.27 o
   4  10  15       83.16       88.37     61.70 o
   5  10  15      302.79      281.36     52.89 o
  -7  11  15      543.04      479.31     67.61 o
  -6  11  15      252.55      447.53     62.86 o
  -5  11  15       71.65       53.03     45.21 o
  -4  11  15      131.99      206.71     55.36 o
  -3  11  15      362.71      392.00     54.54 o
  -2  11  15        0.57      -17.69     28.18 o
  -1  11  15     1541.23     1356.31     59.64 o
   0  11  15     3164.38     3217.74     84.42 o
   1  11  15       60.51       15.13     40.73 o
   2  11  15        7.68      -35.70     35.70 o
   3  11  15       51.28       79.08     52.74 o
   4  11  15      686.26      762.16     80.01 o
   5  11  15       16.84       -1.49     47.44 o
  -7  12  15      150.16      310.09     63.74 o
  -6  12  15       76.24      156.80     69.55 o
  -5  12  15       13.44       64.66     48.71 o
  -4  12  15      265.58      378.14     53.95 o
  -3  12  15     1523.73     1570.33     82.47 o
  -2  12  15      967.11     1002.67     62.72 o
  -1  12  15     1742.80     1849.09     65.21 o
   0  12  15      160.77      222.71     36.90 o
   1  12  15      166.30      222.84     40.75 o
   2  12  15       13.05      -45.40     45.40 o
   3  12  15       18.54      -35.05     40.62 o
   4  12  15       95.26      271.57     61.50 o
   5  12  15     2457.58     2460.92     98.67 o
  -6  13  15        5.10       -4.80     51.31 o
  -5  13  15     1663.52     1697.15     92.10 o
  -4  13  15     2236.16     2073.98     92.47 o
  -3  13  15      545.74      509.80     56.33 o
  -2  13  15      282.66      331.76     51.15 o
  -1  13  15      149.76      187.44     34.35 o
   0  13  15      240.10      308.58     40.67 o
   1  13  15      311.04      340.28     42.80 o
   2  13  15      354.72      335.14     45.93 o
   3  13  15      419.38      344.16     47.67 o
   4  13  15     3479.46     3470.27    105.84 o
   5  13  15        6.52       28.71     66.79 o
  -6  14  15      344.00      421.57     63.22 o
  -5  14  15     1814.23     2157.51    185.03 o
  -4  14  15       16.23       75.06     47.67 o
  -3  14  15       22.65       34.47     69.31 o
  -2  14  15        5.99      -20.72     40.82 o
  -1  14  15      186.93      123.73     57.96 o
   0  14  15      358.94      417.19     44.45 o
   1  14  15     2620.29     2750.88     85.24 o
   2  14  15      187.93      202.35     45.44 o
   3  14  15     1512.88     1570.81     77.56 o
   4  14  15       31.07      189.26     53.41 o
  -6  15  15        1.91       24.58     55.36 o
  -5  15  15       14.20      181.34     52.87 o
  -4  15  15      290.91      335.80     54.83 o
  -3  15  15      205.18      251.70     53.22 o
  -2  15  15      147.92       78.22     45.32 o
  -1  15  15      341.98      283.30     49.74 o
   0  15  15     1149.75     1193.51     80.33 o
   1  15  15      118.91      116.25     38.95 o
   2  15  15       70.75       68.24     39.66 o
   3  15  15      237.18      290.77     50.50 o
   4  15  15        1.00       49.31     45.67 o
  -6  16  15       19.83       84.56     57.44 o
  -5  16  15       57.14      120.89     60.62 o
  -4  16  15     1455.65     1302.45     87.09 o
  -3  16  15     1354.21     1263.69     86.38 o
  -2  16  15      603.14      584.11     60.58 o
  -1  16  15     3226.10     3347.91    110.79 o
   0  16  15      248.10      108.52     45.96 o
   1  16  15        0.28       -2.95     45.34 o
   2  16  15       57.55      153.05     52.45 o
   3  16  15      284.49      275.44     56.46 o
   4  16  15       32.08      102.14     56.96 o
  -5  17  15       54.32      109.58     53.60 o
  -4  17  15      597.23      652.28     66.30 o
  -3  17  15       19.84       82.92     48.31 o
  -2  17  15      543.52      669.98     66.66 o
  -1  17  15      120.54      139.80     50.57 o
   0  17  15      170.56      283.09     53.71 o
   1  17  15       90.57      107.67     48.33 o
   2  17  15      664.00      621.69     70.91 o
   3  17  15      109.72      148.05     69.19 o
  -5  18  15      817.71      920.26    114.23 o
  -4  18  15       59.88       81.89     66.16 o
  -3  18  15       29.84      -14.69     47.30 o
  -2  18  15        4.52      -61.87     61.87 o
  -1  18  15      122.86       95.00     49.87 o
   0  18  15      816.00      846.41     71.94 o
   1  18  15     1449.46     1606.60     90.95 o
   2  18  15      370.06      360.11     61.43 o
   3  18  15      461.36      671.25    115.06 o
  -4  19  15       70.26       95.36     52.63 o
  -3  19  15       78.83       75.67     82.92 o
  -2  19  15       38.08       56.72     47.77 o
  -1  19  15      513.05      561.29     62.40 o
   0  19  15     1254.12     1244.93     83.41 o
   1  19  15        2.78       71.30     51.24 o
   2  19  15      231.13      292.72     61.24 o
   3  19  15      157.11       61.16     54.04 o
  -4  20  15      263.92      383.32     79.38 o
  -3  20  15     1097.08     1060.57     97.15 o
  -2  20  15      586.90      614.38     65.35 o
  -1  20  15     1601.64     1676.67     95.84 o
   0  20  15      172.22      233.75     57.31 o
   1  20  15      500.55      594.47     67.92 o
   2  20  15       11.02       80.40     82.47 o
  -3  21  15      179.01      220.94     58.81 o
  -2  21  15       80.52      164.53     54.87 o
  -1  21  15        0.08       22.60     52.18 o
   0  21  15      133.46       44.83    107.15 o
   1  21  15      172.06      235.84     72.88 o
  -2  22  15        6.98       27.73     53.01 o
  -1  22  15        1.09       44.80     54.22 o
   0  22  15      486.34      499.63     67.48 o
  -6   0  16     1092.90     1072.92     88.34 o
  -4   0  16      258.30      562.91    108.63 o
  -2   0  16      498.83      424.41     58.44 o
   0   0  16      338.98      298.96     57.04 o
   2   0  16      361.58      541.98     86.76 o
   4   0  16      103.60      -44.81     60.20 o
  -7   1  16        9.93       29.37     50.78 o
  -6   1  16      634.94      720.74     64.71 o
  -5   1  16      471.45      478.89     42.97 o
  -4   1  16      491.69      581.01     75.46 o
  -3   1  16       43.44      101.00     35.02 o
  -2   1  16       85.84       55.42     39.96 o
  -1   1  16      624.97      514.33     43.22 o
   0   1  16     1051.79     1020.35     57.85 o
   1   1  16      985.29      996.71     60.12 o
   2   1  16      827.70      928.43     60.65 o
   3   1  16       67.58       67.78     38.63 o
   4   1  16      919.75      875.65     65.44 o
   5   1  16      856.64      820.06     68.02 o
  -7   2  16       62.43       92.81     51.06 o
  -6   2  16       39.58       48.22     43.58 o
  -5   2  16       54.29       85.44     38.89 o
  -4   2  16       81.17      120.90     33.80 o
  -3   2  16        6.88       12.45     44.80 o
  -2   2  16      141.44      168.88     34.69 o
  -1   2  16      123.01      158.39     35.44 o
   0   2  16     1287.51     1559.40     66.72 o
   1   2  16       85.19      108.41     38.01 o
   2   2  16      207.72      152.44     38.77 o
   3   2  16      259.80      184.80     43.74 o
   4   2  16      154.54      312.61     50.65 o
   5   2  16       42.43       71.66     49.47 o
  -7   3  16      155.52      202.45     43.43 o
  -6   3  16      356.35      440.99     42.94 o
  -5   3  16      147.51      128.33     35.39 o
  -4   3  16      447.47      466.06     41.79 o
  -3   3  16     2220.46     2052.11     69.18 o
  -2   3  16     2681.43     2597.69     75.21 o
  -1   3  16      332.71      328.99     43.45 o
   0   3  16      448.10      518.08     45.63 o
   1   3  16     1257.28     1226.01     65.08 o
   2   3  16      889.35      776.41     62.68 o
   3   3  16      268.39      245.47     47.74 o
   4   3  16      482.34      409.93     52.43 o
   5   3  16     1048.48     1054.89    121.98 o
  -7   4  16        1.10      -54.54     54.54 o
  -6   4  16       42.40       89.01     35.61 o
  -5   4  16       48.68       93.39     34.80 o
  -4   4  16      539.05      680.55     56.54 o
  -3   4  16      771.72      710.49     47.36 o
  -2   4  16       21.09      106.03     32.68 o
  -1   4  16      128.48      172.41     47.33 o
   0   4  16      280.83      221.52     37.38 o
   1   4  16       79.49       94.70     35.43 o
   2   4  16     1468.21     1680.69    142.14 o
   3   4  16       29.32       24.74     40.05 o
   4   4  16      389.33      440.63     59.46 o
   5   4  16       20.26       36.86     61.09 o
  -7   5  16      218.86      126.61     60.27 o
  -6   5  16      335.06      391.45     58.35 o
  -5   5  16        5.10       57.39     34.43 o
  -4   5  16      427.80      510.45     49.41 o
  -3   5  16      466.48      508.69     42.50 o
  -2   5  16     1123.03     1177.41     59.43 o
  -1   5  16      561.03      473.59     44.42 o
   0   5  16      799.44      824.51    102.60 o
   1   5  16      403.93      405.35     62.92 o
   2   5  16     1471.89     1307.01     68.44 o
   3   5  16     1536.96     1433.98     76.44 o
   4   5  16      176.59      268.63     49.43 o
   5   5  16      629.68      614.08     62.56 o
  -7   6  16      130.08       32.91     54.56 o
  -6   6  16      194.33      149.84     51.26 o
  -5   6  16        1.29       78.79     33.99 o
  -4   6  16      808.83      761.58     50.39 o
  -3   6  16      332.70      310.56     38.74 o
  -2   6  16      789.03     1064.93     56.71 o
  -1   6  16        1.54       -6.73     32.69 o
   0   6  16      520.28      678.68     51.26 o
   1   6  16        0.72      -47.97     49.69 o
   2   6  16      674.89      625.45     54.17 o
   3   6  16      113.43       28.27     40.23 o
   4   6  16      188.93      335.06     71.68 o
   5   6  16      113.88      160.85     68.83 o
  -7   7  16      511.49      501.24     68.27 o
  -6   7  16      524.28      658.61     66.42 o
  -5   7  16       14.45       34.97     45.83 o
  -4   7  16     1268.40     1337.94     82.49 o
  -3   7  16      336.87      474.42     42.33 o
  -2   7  16     2433.05     2321.44     72.25 o
  -1   7  16       73.19       42.66     33.98 o
   0   7  16      535.29      608.24     47.78 o
   1   7  16      355.49      321.58     44.44 o
   2   7  16     1617.84     1423.58     72.44 o
   3   7  16      883.98      872.61     63.09 o
   4   7  16     1386.97     1457.46     80.22 o
   5   7  16      396.70      369.64     57.50 o
  -7   8  16       98.56       73.65     61.01 o
  -6   8  16      267.17      291.14     83.59 o
  -5   8  16      103.94       24.82     47.44 o
  -4   8  16     1110.54     1207.16     78.11 o
  -3   8  16      902.05     1056.82     75.95 o
  -2   8  16      421.36      392.19     46.43 o
  -1   8  16       45.80      -30.68     32.67 o
   0   8  16        1.49       15.12     33.54 o
   1   8  16      128.37      148.75     39.79 o
   2   8  16     2982.67     3180.24     94.11 o
   3   8  16      111.05      166.12     44.43 o
   4   8  16        0.70       95.42     47.08 o
   5   8  16       43.77      107.13     51.39 o
  -6   9  16      428.81      511.90     63.27 o
  -5   9  16        6.93       42.85     60.40 o
  -4   9  16     1260.22     1254.97     89.00 o
  -3   9  16     1166.23     1131.80     72.90 o
  -2   9  16      575.60      659.83     46.92 o
  -1   9  16       46.40       48.34     34.59 o
   0   9  16     1889.27     1670.80     70.76 o
   1   9  16      998.97     1038.31     63.93 o
   2   9  16        9.74       59.83     40.50 o
   3   9  16      679.69      655.59     58.00 o
   4   9  16      240.96      287.51     52.13 o
  -6  10  16        2.25       53.64     52.83 o
  -5  10  16        3.60       53.62     47.96 o
  -4  10  16        5.53       51.28     47.78 o
  -3  10  16      524.21      591.36     60.41 o
  -2  10  16     1173.29     1153.46     59.00 o
  -1  10  16      271.72      248.11     39.36 o
   0  10  16     1174.25     1435.51     83.49 o
   1  10  16       46.60       63.48     38.90 o
   2  10  16      229.25      224.42     51.49 o
   3  10  16      382.50      437.36     53.96 o
   4  10  16       88.30      -10.12     46.78 o
  -6  11  16      583.09      585.24     68.55 o
  -5  11  16        2.64       35.45     48.45 o
  -4  11  16     1740.41     1847.00    123.94 o
  -3  11  16       47.95       67.71     56.20 o
  -2  11  16      288.38      321.68     38.68 o
  -1  11  16       52.91      -10.48     33.83 o
   0  11  16      542.32      599.76     49.33 o
   1  11  16      950.67     1043.26     76.14 o
   2  11  16      664.28      720.48     92.20 o
   3  11  16       37.19        1.01     44.48 o
   4  11  16      801.56      689.30     84.06 o
  -6  12  16       92.77      172.26     59.85 o
  -5  12  16      726.43      732.50     73.08 o
  -4  12  16       17.23       41.83     48.21 o
  -3  12  16        5.62        1.65     45.01 o
  -2  12  16      364.00      311.34     52.40 o
  -1  12  16       66.94      140.66     38.00 o
   0  12  16       71.22      114.79     38.51 o
   1  12  16     1085.43      960.43     62.46 o
   2  12  16     1928.37     2114.14     84.57 o
   3  12  16      634.44      686.36     59.28 o
   4  12  16      187.66      220.67     51.95 o
  -6  13  16      180.64      287.82     62.49 o
  -5  13  16      101.32       98.06     72.99 o
  -4  13  16      665.08      648.37     66.40 o
  -3  13  16      635.38      721.79     67.08 o
  -2  13  16     1373.11     1350.96     83.97 o
  -1  13  16      143.02      217.59     37.76 o
   0  13  16     2059.71     1961.59    101.59 o
   1  13  16      306.80      303.75     45.19 o
   2  13  16     2297.77     2259.21     85.62 o
   3  13  16      288.89      236.45     51.64 o
   4  13  16        0.80       67.52     49.10 o
  -5  14  16       83.60      131.14     60.53 o
  -4  14  16      328.44      385.72     70.13 o
  -3  14  16      341.68      270.62     53.66 o
  -2  14  16      620.85      509.52     59.13 o
  -1  14  16      603.30      531.59     61.61 o
   0  14  16      432.28      579.22     49.39 o
   1  14  16       64.91       68.66     40.73 o
   2  14  16       95.11      102.53     44.74 o
   3  14  16       52.54       81.08     48.87 o
  -5  15  16      872.19      817.46     75.35 o
  -4  15  16      710.09      818.19     74.69 o
  -3  15  16        5.00      -39.84     49.41 o
  -2  15  16      616.93      636.10     63.90 o
  -1  15  16        0.42      -42.99     42.99 o
   0  15  16       57.99      141.36     52.35 o
   1  15  16      816.31     1034.79     63.82 o
   2  15  16      870.83      961.14     87.75 o
   3  15  16      378.59      362.80     54.52 o
  -5  16  16      798.74      757.65     76.04 o
  -4  16  16      435.68      462.98     64.06 o
  -3  16  16      191.43      383.76     75.73 o
  -2  16  16      243.12      260.41     56.36 o
  -1  16  16      630.25      745.32     80.57 o
   0  16  16      112.40      150.32     52.86 o
   1  16  16     1694.63     1641.14     99.22 o
   2  16  16      237.37      417.34     63.74 o
   3  16  16      411.58      500.02     58.87 o
  -4  17  16        4.95       76.48     54.04 o
  -3  17  16      785.51      945.80    102.22 o
  -2  17  16      235.89      289.83     57.40 o
  -1  17  16      602.63      679.34     69.75 o
   0  17  16     1526.03     1527.22    103.62 o
   1  17  16       96.10      240.44     59.20 o
   2  17  16       62.92       32.86     52.29 o
  -4  18  16      303.35      526.37     67.06 o
  -3  18  16      920.25      935.94     76.50 o
  -2  18  16        2.18       13.37     88.96 o
  -1  18  16      432.79      579.17     66.02 o
   0  18  16        6.20       -3.61     59.00 o
   1  18  16       98.77      159.72     72.56 o
   2  18  16      684.82      668.60     73.85 o
  -3  19  16       99.42      171.58     62.98 o
  -2  19  16      792.30      769.00     73.74 o
  -1  19  16       24.44       -3.06     52.60 o
   0  19  16        0.75      -32.01     52.04 o
   1  19  16      945.17     1243.85    158.54 o
  -2  20  16      348.75      311.17     77.29 o
  -1  20  16      441.77      407.66     63.22 o
   0  20  16       89.05      122.59     77.85 o
  -5   0  17     1168.47     1088.00    145.31 o
  -3   0  17      545.72      714.80     71.70 o
  -1   0  17       13.12       55.77     48.61 o
   1   0  17      594.07      558.32     74.32 o
   3   0  17    10813.22     9883.21    256.37 o
  -6   1  17      364.19      458.68     48.80 o
  -5   1  17       39.04       92.72     37.88 o
  -4   1  17      128.11       58.49     36.69 o
  -3   1  17      698.60      894.14     56.59 o
  -2   1  17      404.84      499.47     45.87 o
  -1   1  17      441.76      541.93     48.12 o
   0   1  17      934.22      898.27     67.73 o
   1   1  17      320.90      413.03     48.19 o
   2   1  17     1183.49     1259.21     73.06 o
   3   1  17      510.86      704.29     59.95 o
   4   1  17      185.81      209.45     52.10 o
  -6   2  17       29.95       57.26     51.69 o
  -5   2  17      103.65      108.90     37.21 o
  -4   2  17       88.65       96.87     36.63 o
  -3   2  17        6.87       19.61     35.24 o
  -2   2  17       80.67       70.17     36.22 o
  -1   2  17     2100.20     1951.35     75.34 o
   0   2  17      211.46      231.07     45.53 o
   1   2  17       10.42       35.99     39.00 o
   2   2  17       40.96      113.60     43.46 o
   3   2  17     1121.71     1377.34     78.96 o
   4   2  17      127.02      173.24     50.19 o
  -6   3  17       10.22       27.15     51.93 o
  -5   3  17       63.72       90.43     37.52 o
  -4   3  17      715.92      573.69     46.98 o
  -3   3  17      267.35      442.71     42.84 o
  -2   3  17     2121.56     2028.01     84.49 o
  -1   3  17      165.58      229.05     40.19 o
   0   3  17     1163.46     1189.87     65.15 o
   1   3  17      609.13      715.81     55.57 o
   2   3  17      314.06      316.90     48.00 o
   3   3  17      755.34      861.22     63.79 o
   4   3  17      953.93     1113.69     75.19 o
  -6   4  17       44.07       28.69     52.26 o
  -5   4  17     1272.77     1202.92     63.94 o
  -4   4  17       74.53       74.66     36.44 o
  -3   4  17     2112.68     2136.59     74.22 o
  -2   4  17      205.49      260.08     55.80 o
  -1   4  17        0.32       81.27     37.84 o
   0   4  17        0.26       -4.23     34.96 o
   1   4  17      755.52      684.83     54.62 o
   2   4  17        0.69      -19.97     40.93 o
   3   4  17     2087.11     2294.19     91.62 o
   4   4  17      244.27      217.19     53.05 o
  -6   5  17      377.60      359.70     62.44 o
  -5   5  17      639.90      686.75     70.50 o
  -4   5  17       48.82       89.35     37.40 o
  -3   5  17       50.30       93.40     46.02 o
  -2   5  17      128.60      158.08     38.49 o
  -1   5  17      303.32      398.03     45.68 o
   0   5  17     1147.28     1106.54     65.04 o
   1   5  17      108.19      150.68     43.17 o
   2   5  17     1905.81     1850.39     80.80 o
   3   5  17      389.19      455.15     53.63 o
   4   5  17      349.57      393.10     57.50 o
  -6   6  17       27.62        5.68     55.54 o
  -5   6  17      177.35      224.32     52.89 o
  -4   6  17      560.37      547.05     52.44 o
  -3   6  17      607.31      550.65     47.11 o
  -2   6  17      118.45       47.67     36.79 o
  -1   6  17     2166.14     2143.96     77.29 o
   0   6  17      326.63      309.78     44.74 o
   1   6  17      252.58      337.78     48.22 o
   2   6  17        5.37       76.89     43.83 o
   3   6  17      335.55      394.16     65.77 o
   4   6  17       25.53       18.38     48.91 o
  -6   7  17       24.77        7.63     50.85 o
  -5   7  17       65.65       72.93     51.41 o
  -4   7  17        3.19       49.41     46.96 o
  -3   7  17       22.38       53.91     43.58 o
  -2   7  17      798.85      936.79     58.47 o
  -1   7  17      108.73      180.00     40.22 o
   0   7  17       11.36       28.74     53.35 o
   1   7  17     1050.44     1108.13     97.95 o
   2   7  17      332.24      251.51     65.88 o
   3   7  17      311.72      474.71     54.85 o
   4   7  17     1971.96     2045.46     95.86 o
  -6   8  17       36.75       29.92     55.88 o
  -5   8  17      514.85      479.95     63.59 o
  -4   8  17       95.29       92.20     50.63 o
  -3   8  17       93.30      171.60     41.19 o
  -2   8  17       34.29       53.83     38.49 o
  -1   8  17        0.87       59.70     55.39 o
   0   8  17       29.93       62.37     46.34 o
   1   8  17      185.99      191.44     45.11 o
   2   8  17        2.39      -20.73     44.72 o
   3   8  17     1898.83     1992.56     89.69 o
   4   8  17        6.11       62.28     48.08 o
  -5   9  17      243.17      246.51     56.43 o
  -4   9  17       13.85      123.08     49.83 o
  -3   9  17      322.11      397.42     58.29 o
  -2   9  17      287.45      365.50     43.75 o
  -1   9  17       95.47      147.17     39.32 o
   0   9  17     1194.33     1271.16     70.67 o
   1   9  17       71.21       14.10     39.33 o
   2   9  17      426.06      562.47     57.87 o
   3   9  17      357.00      498.89     58.06 o
  -5  10  17       79.82       44.61     55.04 o
  -4  10  17      308.68      323.11     58.18 o
  -3  10  17      137.96      136.94     50.55 o
  -2  10  17        2.96       48.54     47.28 o
  -1  10  17     1649.14     1642.72     72.31 o
   0  10  17       30.93      136.05     41.71 o
   1  10  17      615.62      592.79     66.59 o
   2  10  17      116.24      110.32     47.71 o
   3  10  17       84.55      135.91     54.23 o
  -5  11  17       84.42      168.22     80.39 o
  -4  11  17       29.06       31.31     53.47 o
  -3  11  17       56.53      113.52     50.33 o
  -2  11  17      716.39     1052.13     79.48 o
  -1  11  17      484.19      555.16     64.35 o
   0  11  17      105.14      129.78     42.63 o
   1  11  17      630.00      688.22     72.86 o
   2  11  17       19.71       39.93     53.35 o
   3  11  17        0.42       53.37     47.47 o
  -5  12  17     1152.44     1012.95    101.98 o
  -4  12  17       97.83      137.86     55.96 o
  -3  12  17      722.73      819.39     92.71 o
  -2  12  17      303.24      235.17     88.02 o
  -1  12  17        0.59       76.24     52.35 o
   0  12  17      378.70      347.16     48.53 o
   1  12  17      293.40      243.70     49.80 o
   2  12  17       42.76       26.26     44.59 o
   3  12  17      803.53      890.39     68.87 o
  -4  13  17       40.14       35.53     54.27 o
  -3  13  17      737.92      826.53    150.26 o
  -2  13  17       96.79      136.04     76.96 o
  -1  13  17        0.06       -3.52     49.61 o
   0  13  17     1202.64     1258.98     70.25 o
   1  13  17       93.43      220.76     81.45 o
   2  13  17     1084.48     1371.59     80.60 o
  -4  14  17       16.13       87.84     98.52 o
  -3  14  17      193.79       71.17     52.86 o
  -2  14  17      688.18      558.98     65.45 o
  -1  14  17     1892.12     1895.89    208.44 o
   0  14  17        4.86       54.01     54.11 o
   1  14  17      453.07      429.67     79.66 o
   2  14  17      100.16       49.22     47.60 o
  -4  15  17      585.19      568.59     72.04 o
  -3  15  17       64.79       22.97     54.06 o
  -2  15  17      954.26     1134.91     83.33 o
  -1  15  17        1.30      -51.88     51.88 o
   0  15  17      107.78      222.74     62.42 o
   1  15  17      186.87      253.05     64.06 o
   2  15  17       25.63       71.12     50.12 o
  -3  16  17     1007.18     1274.70     90.07 o
  -2  16  17      263.17      121.21     71.19 o
  -1  16  17       11.26       21.86     53.67 o
   0  16  17      137.78      135.31     74.18 o
   1  16  17      123.84       13.24     58.37 o
  -2  17  17        8.11       83.57     56.47 o
  -1  17  17       37.24       62.13     57.97 o
   0  17  17      625.99      856.22    128.99 o
  -4   0  18      365.86      428.98     68.12 o
  -2   0  18      560.90      604.99     73.71 o
   0   0  18     2261.26     2456.63    125.96 o
   2   0  18      205.80      416.82     73.28 o
  -5   1  18      285.22      331.66     47.11 o
  -4   1  18      244.95      226.87     44.42 o
  -3   1  18      396.40      326.92     47.13 o
  -2   1  18       38.21      170.66     41.80 o
  -1   1  18      288.73      278.82     45.21 o
   0   1  18      206.09      116.52     42.28 o
   1   1  18        4.41       67.49     51.05 o
   2   1  18      140.30       53.46     46.37 o
   3   1  18        1.15       12.32     48.82 o
  -5   2  18       36.09       70.37     43.08 o
  -4   2  18      749.37     1049.96     63.19 o
  -3   2  18      321.48      356.12     46.21 o
  -2   2  18      362.05      514.96     53.35 o
  -1   2  18       78.46      144.92     41.68 o
   0   2  18      379.17      385.46     49.63 o
   1   2  18      317.12      262.10     48.67 o
   2   2  18      627.95      710.34     73.47 o
   3   2  18      497.16      403.60     57.86 o
  -5   3  18      109.73      205.91     44.65 o
  -4   3  18        0.61        3.67     53.31 o
  -3   3  18        6.85       51.42     48.54 o
  -2   3  18      162.27      155.71     42.13 o
  -1   3  18       24.06       25.33     39.09 o
   0   3  18       86.66      111.52     41.97 o
   1   3  18      426.45      432.14     54.09 o
   2   3  18       31.64       93.06     45.59 o
   3   3  18      711.69      623.64     62.52 o
  -5   4  18       90.35       46.15     53.18 o
  -4   4  18       58.65       30.32     38.79 o
  -3   4  18       16.20       -1.46     42.76 o
  -2   4  18      170.43      170.20     51.93 o
  -1   4  18      442.69      390.38     49.93 o
   0   4  18     3318.40     3488.08    159.20 o
   1   4  18       12.90       17.47     44.00 o
   2   4  18       66.85      182.29     57.14 o
   3   4  18       10.22       48.91     48.32 o
  -5   5  18       63.71      171.74     54.40 o
  -4   5  18        7.91      -29.61     49.40 o
  -3   5  18      381.96      366.79     45.48 o
  -2   5  18      198.22      144.76     41.88 o
  -1   5  18      679.45      965.87     91.43 o
   0   5  18       11.24       79.92     42.73 o
   1   5  18      369.34      375.36     51.32 o
   2   5  18       39.74      113.50     47.69 o
   3   5  18        0.44        9.25     70.86 o
  -5   6  18       47.87       37.15     59.97 o
  -4   6  18        7.38       95.52     51.68 o
  -3   6  18       98.17       94.33     39.36 o
  -2   6  18      111.84      223.71     43.15 o
  -1   6  18      152.19      159.38     43.79 o
   0   6  18        5.47      -12.53     45.82 o
   1   6  18       41.62       10.06     48.67 o
   2   6  18      116.28      207.97     71.64 o
   3   6  18       14.43      -54.17     54.17 o
  -5   7  18      231.91      256.82     61.02 o
  -4   7  18      439.12      439.30     63.46 o
  -3   7  18       68.81       14.60     48.32 o
  -2   7  18      378.64      435.31     65.18 o
  -1   7  18      139.77      180.04     50.15 o
   0   7  18      236.34      260.52     76.57 o
   1   7  18      314.66      332.56     65.25 o
   2   7  18      613.64      477.52     57.77 o
  -4   8  18        1.08       42.44     64.82 o
  -3   8  18      191.85      142.74     52.89 o
  -2   8  18      177.23      227.16     64.15 o
  -1   8  18      724.16      634.36     68.23 o
   0   8  18      987.00     1194.49     82.47 o
   1   8  18        5.14       36.90     43.58 o
   2   8  18        4.43       19.61     48.40 o
  -4   9  18      578.38      504.27     67.16 o
  -3   9  18      464.02      458.33     63.46 o
  -2   9  18      495.37      455.05     63.91 o
  -1   9  18      306.80      452.04     50.92 o
   0   9  18      103.36      100.95     76.16 o
   1   9  18       70.83       32.37     44.79 o
   2   9  18       15.33        8.37     48.31 o
  -4  10  18      890.36      964.49     81.21 o
  -3  10  18      148.46      136.12     55.26 o
  -2  10  18      634.45      851.25     76.97 o
  -1  10  18       46.56       39.21     44.16 o
   0  10  18      303.66      119.73     49.04 o
   1  10  18       44.68       96.19     51.11 o
   2  10  18      355.17      522.24     61.09 o
  -4  11  18       52.02      147.72     58.75 o
  -3  11  18      211.28      171.35     56.17 o
  -2  11  18       18.52       23.78     51.93 o
  -1  11  18      348.87      440.41     65.84 o
   0  11  18      275.95      228.45     50.95 o
   1  11  18      321.76      477.77     56.82 o
  -3  12  18       77.52      107.62     56.50 o
  -2  12  18       33.57       91.39    114.98 o
  -1  12  18      679.50      709.07     73.22 o
   0  12  18     1311.95     1497.26     88.50 o
   1  12  18      245.01      310.96     54.49 o
  -3  13  18        1.53       68.09     55.35 o
  -2  13  18      229.78      292.39     62.94 o
  -1  13  18      502.84      725.90     74.64 o
   0  13  18       38.11      106.27     93.33 o
  -2  14  18       74.69       52.26     79.71 o
  -1  14  18       11.84       -3.88     78.56 o
  -3   0  19      300.85      338.04     72.88 o
  -1   0  19       16.12       20.36     62.63 o
   1   0  19      300.12      315.91     73.64 o
  -4   1  19       12.89       53.60     82.26 o
  -3   1  19      274.27      368.53     50.71 o
  -2   1  19      578.22      597.79     56.38 o
  -1   1  19      140.07      153.68     47.42 o
   0   1  19       10.61       68.46     44.73 o
   1   1  19      514.71      690.69     62.64 o
  -4   2  19        2.41      -33.85     42.58 o
  -3   2  19      411.89      430.51     65.63 o
  -2   2  19        1.17       75.71     43.09 o
  -1   2  19        0.07       14.52     43.34 o
   0   2  19       37.11       74.25     47.04 o
   1   2  19      191.60      316.20     54.72 o
  -4   3  19      267.58      381.84     51.87 o
  -3   3  19      149.77      130.57     47.29 o
  -2   3  19      129.98      159.51     58.01 o
  -1   3  19      183.20      306.95     59.46 o
   0   3  19       54.14       19.43     46.14 o
   1   3  19      215.77      376.75     55.34 o
  -3   4  19      107.78      144.34     85.81 o
  -2   4  19      120.81      106.45     44.79 o
  -1   4  19      182.82       78.59     45.52 o
   0   4  19       51.98      -12.87     45.21 o
   1   4  19      764.23      696.71     63.98 o
  -3   5  19      125.59      253.14     53.39 o
  -2   5  19      342.57      429.11     51.74 o
  -1   5  19      629.67      688.82     58.13 o
   0   5  19      128.56      208.18     50.72 o
   1   5  19      103.50      134.64     68.83 o
  -3   6  19      746.32      769.14     76.97 o
  -2   6  19      102.54       76.63     53.95 o
  -1   6  19      191.83      170.58     48.19 o
   0   6  19      209.80      190.71     57.22 o
   1   6  19      486.46      618.18     61.95 o
  -3   7  19      506.79      639.30     73.48 o
  -2   7  19       35.26      -61.13     63.07 o
  -1   7  19      373.55      412.33     52.81 o
   0   7  19       12.86      -27.35     68.01 o
  -2   8  19       15.98      -39.37     70.19 o
  -1   8  19      268.03      222.93     52.42 o
   0   8  19       43.79        4.78     55.84 o
  -2   9  19      299.95      276.33     62.44 o
  -1   9  19       31.85      100.82     62.58 o
 
